# Supplementary material for: Tissue context determines the penetrance of regulatory DNA variation
Source: Nat Commun. 2021 May 14;12:2850. doi: 10.1038/s41467-021-23139-3 (PMC8121920; doi:10.1038/s41467-021-23139-3)
Supplement: Supplementary file 5 — Supplementary Data 1 [file 41467_2021_23139_MOESM5_ESM.zip]

Archive with 2 entries (2 files):
- DataS1_snps.counts.Cell_type.txt
- __MACOSX/._DataS1_snps.counts.Cell_type.txt
