# Supplementary material for: Tissue context determines the penetrance of regulatory DNA variation
Source: Nat Commun. 2021 May 14;12:2850. doi: 10.1038/s41467-021-23139-3 (PMC8121920; doi:10.1038/s41467-021-23139-3)
Supplement: Supplementary file 5 — Supplementary Data 1 [file 41467_2021_23139_MOESM5_ESM.zip › DataS1_snps.counts.Cell_type.txt]

chrom	chromStart	chromEnd	rs	ref.allele	readsRef	nonref.allele	readsNonref	p.value	significant	mBcell	mKidney	mLiver	mLung
chr1	3117036	3117037	rs47615884	C	20	T	10	0.446	FALSE	NA	NA	NA	FALSE
chr1	3369018	3369019	rs49007273	T	33	C	64	0.391	FALSE	NA	NA	FALSE	NA
chr1	3369104	3369105	rs246194578	C	10	G	34	0.149	FALSE	NA	NA	FALSE	NA
chr1	3400179	3400180	rs262624132	A	15	G	20	0.772	FALSE	NA	FALSE	NA	NA
chr1	3400193	3400194	rs220518824	T	1	C	29	0.00409	FALSE	NA	NA	FALSE	NA
chr1	3401283	3401284	rs237731558	C	0	T	68	3.97e-05	TRUE	NA	NA	TRUE	NA
chr1	3401334	3401335	rs211759014	A	0	G	34	0.000542	TRUE	NA	NA	FALSE	NA
chr1	3414624	3414625	rs32413178	C	13	G	18	0.746	FALSE	NA	NA	FALSE	NA
chr1	3416286	3416287	rs221653463	G	47	T	2	0.00206	TRUE	NA	NA	FALSE	NA
chr1	3416350	3416351	rs250731535	G	26	T	38	0.646	FALSE	NA	NA	FALSE	NA
chr1	3455675	3455676	rs31621783	A	61	G	38	0.542	FALSE	NA	NA	FALSE	NA
chr1	3455706	3455707	rs32292866	A	51	C	27	0.419	FALSE	NA	NA	FALSE	NA
chr1	3476704	3476705	rs242448844	T	1	A	52	0.000518	TRUE	NA	NA	FALSE	NA
chr1	3477869	3477870	rs30853116	G	160	A	426	0.18	FALSE	NA	NA	FALSE	NA
chr1	3477873	3477874	rs32202204	A	313	G	711	0.256	FALSE	NA	NA	FALSE	NA
chr1	3514837	3514838	rs250107845	G	42	A	31	0.713	FALSE	NA	NA	FALSE	NA
chr1	3514854	3514855	rs218183980	T	224	C	86	0.194	FALSE	NA	NA	FALSE	NA
chr1	3514861	3514862	rs240442445	A	45	G	47	0.977	FALSE	NA	NA	FALSE	NA
chr1	3514890	3514891	rs265391103	G	131	A	81	0.516	FALSE	NA	NA	FALSE	NA
chr1	3515067	3515068	rs36460631	G	47	A	39	0.826	FALSE	NA	NA	FALSE	NA
chr1	3553191	3553192	rs236376284	A	23	T	10	0.346	FALSE	NA	NA	FALSE	NA
chr1	3586038	3586039	rs37092356	C	44	T	45	1	FALSE	NA	NA	FALSE	NA
chr1	3586565	3586566	rs249253780	G	26	C	10	0.271	FALSE	NA	NA	FALSE	NA
chr1	3586640	3586641	rs37093164	T	108	C	96	0.881	FALSE	NA	NA	FALSE	NA
chr1	3605828	3605829	rs47490524	C	126	G	49	0.208	FALSE	NA	NA	FALSE	NA
chr1	3605848	3605849	rs47286506	T	106	C	21	0.0397	FALSE	NA	NA	FALSE	NA
chr1	3900512	3900513	rs32677638	C	41	T	9	0.0739	FALSE	NA	NA	NA	FALSE
chr1	3900559	3900560	rs32429167	A	45	G	45	1	FALSE	NA	NA	NA	FALSE
chr1	4259351	4259352	rs212177170	A	3	G	51	0.0033	TRUE	NA	NA	FALSE	NA
chr1	4332679	4332680	rs48526835	A	18	G	15	0.879	FALSE	NA	FALSE	NA	NA
chr1	4409358	4409359	rs36588752	T	4	A	34	0.0224	FALSE	NA	NA	FALSE	NA
chr1	4412642	4412643	rs215592139	C	76	G	104	0.677	FALSE	NA	FALSE	FALSE	FALSE
chr1	4412643	4412644	rs237601360	C	76	G	105	0.667	FALSE	NA	FALSE	FALSE	FALSE
chr1	4412780	4412781	rs235274879	C	40	T	50	0.787	FALSE	NA	NA	FALSE	FALSE
chr1	4426909	4426910	rs224885252	C	109	T	120	0.903	FALSE	NA	FALSE	FALSE	NA
chr1	4427100	4427101	rs253676567	A	51	G	51	1	FALSE	NA	FALSE	NA	NA
chr1	4456812	4456813	rs237594685	G	32	A	21	0.618	FALSE	NA	NA	NA	FALSE
chr1	4479700	4479701	rs265353811	G	17	A	22	0.792	FALSE	NA	NA	FALSE	NA
chr1	4479811	4479812	rs223741661	T	14	C	20	0.709	FALSE	NA	NA	FALSE	NA
chr1	4493798	4493799	rs249884422	G	50	T	43	0.861	FALSE	NA	NA	NA	FALSE
chr1	4496593	4496594	rs37308683	A	44	G	47	0.953	FALSE	NA	FALSE	NA	FALSE
chr1	4497427	4497428	rs225643896	G	26	A	19	0.729	FALSE	NA	NA	NA	FALSE
chr1	4514026	4514027	rs256875693	G	75	A	62	0.81	FALSE	NA	NA	FALSE	NA
chr1	4514028	4514029	rs36580005	C	244	A	442	0.41	FALSE	NA	NA	FALSE	NA
chr1	4520152	4520153	rs36693296	A	13	G	36	0.219	FALSE	NA	NA	FALSE	NA
chr1	4582919	4582920	rs217564925	C	0	T	55	9.01e-05	TRUE	NA	NA	TRUE	NA
chr1	4582927	4582928	rs235881399	G	1	A	55	0.000421	TRUE	NA	NA	FALSE	NA
chr1	4602465	4602466	rs51858951	C	35	T	20	0.497	FALSE	NA	NA	NA	FALSE
chr1	4602466	4602467	rs47125868	C	34	A	21	0.562	FALSE	NA	NA	NA	FALSE
chr1	4602559	4602560	rs48345683	C	36	T	30	0.84	FALSE	NA	NA	NA	FALSE
chr1	4602604	4602605	rs37957250	A	44	G	29	0.605	FALSE	NA	NA	NA	FALSE
chr1	4617588	4617589	rs37044185	T	15	G	15	1	FALSE	NA	NA	NA	FALSE
chr1	4623541	4623542	rs37357647	T	44	C	41	0.949	FALSE	NA	FALSE	NA	FALSE
chr1	4641986	4641987	rs262708233	A	18	G	22	0.847	FALSE	NA	NA	NA	FALSE
chr1	4654141	4654142	rs234085055	C	22	T	15	0.678	FALSE	NA	NA	FALSE	NA
chr1	4661951	4661952	rs258624351	G	84	A	1	8.38e-05	TRUE	NA	NA	TRUE	NA
chr1	4661998	4661999	rs30799194	T	59	A	7	0.0138	FALSE	NA	NA	FALSE	NA
chr1	4670735	4670736	rs235600963	G	16	C	50	0.157	FALSE	NA	NA	FALSE	NA
chr1	4670763	4670764	rs224281799	A	16	C	25	0.613	FALSE	NA	NA	FALSE	NA
chr1	4670798	4670799	rs220309905	C	57	T	97	0.479	FALSE	NA	NA	FALSE	NA
chr1	4670800	4670801	rs581579827	G	18	A	21	0.895	FALSE	NA	NA	FALSE	NA
chr1	4671367	4671368	rs249216859	T	21	G	42	0.389	FALSE	NA	NA	FALSE	NA
chr1	4671416	4671417	rs265598103	A	45	G	35	0.762	FALSE	NA	NA	FALSE	NA
chr1	4671694	4671695	rs258124954	C	14	T	26	0.473	FALSE	NA	FALSE	NA	NA
chr1	4671717	4671718	rs223971933	A	23	C	44	0.417	FALSE	NA	NA	FALSE	NA
chr1	4671849	4671850	rs244055643	A	101	G	135	0.696	FALSE	NA	FALSE	FALSE	NA
chr1	4671885	4671886	rs216616754	G	33	A	27	0.825	FALSE	NA	NA	FALSE	NA
chr1	4722368	4722369	rs264686178	C	21	T	16	0.782	FALSE	NA	FALSE	NA	NA
chr1	4747043	4747044	rs227095175	C	21	G	15	0.723	FALSE	NA	FALSE	NA	NA
chr1	4754252	4754253	rs241790760	C	1	G	93	5.63e-05	TRUE	NA	NA	TRUE	NA
chr1	4760438	4760439	rs227012606	T	1	G	31	0.00327	TRUE	NA	NA	FALSE	NA
chr1	4767739	4767740	rs3718073	G	16	A	15	1	FALSE	NA	NA	NA	FALSE
chr1	4767885	4767886	rs3659303	A	15	G	17	0.937	FALSE	NA	NA	NA	FALSE
chr1	4768589	4768590	rs36501550	A	436	G	469	0.921	FALSE	FALSE	FALSE	FALSE	FALSE
chr1	4768594	4768595	rs227114345	G	21	A	40	0.425	FALSE	NA	FALSE	NA	NA
chr1	4769029	4769030	rs50442903	T	415	G	263	0.526	FALSE	NA	NA	FALSE	NA
chr1	4769424	4769425	rs36282439	A	20	T	10	0.446	FALSE	NA	NA	FALSE	NA
chr1	4770445	4770446	rs222193728	A	15	G	59	0.0891	FALSE	NA	NA	FALSE	NA
chr1	4784305	4784306	rs248092547	A	53	T	39	0.701	FALSE	NA	NA	FALSE	NA
chr1	4785124	4785125	rs221882580	T	22	A	18	0.847	FALSE	NA	NA	FALSE	NA
chr1	4785289	4785290	rs36335575	G	46	C	47	1	FALSE	FALSE	NA	FALSE	NA
chr1	4785412	4785413	rs36532964	G	32	A	46	0.653	FALSE	NA	FALSE	FALSE	NA
chr1	4785429	4785430	rs36775942	G	18	T	19	1	FALSE	NA	FALSE	NA	NA
chr1	4785450	4785451	rs31688137	A	23	G	44	0.417	FALSE	NA	FALSE	NA	NA
chr1	4785682	4785683	rs221502411	G	33	A	2	0.0069	FALSE	NA	NA	FALSE	NA
chr1	4785702	4785703	rs107615295	A	1102	T	838	0.701	FALSE	FALSE	FALSE	FALSE	FALSE
chr1	4785807	4785808	rs261275549	C	38	A	46	0.822	FALSE	NA	NA	FALSE	NA
chr1	4785821	4785822	rs36376515	A	49	G	73	0.603	FALSE	NA	FALSE	FALSE	NA
chr1	4786040	4786041	rs36457844	G	41	A	43	0.974	FALSE	FALSE	NA	FALSE	NA
chr1	4801785	4801786	rs251874517	G	373	T	305	0.781	FALSE	NA	NA	FALSE	NA
chr1	4801943	4801944	rs237836901	T	146	G	193	0.704	FALSE	NA	NA	FALSE	NA
chr1	4801956	4801957	rs255054009	T	25	G	24	1	FALSE	NA	NA	FALSE	NA
chr1	4807372	4807373	rs243666417	C	48	T	69	0.639	FALSE	NA	FALSE	FALSE	NA
chr1	4807616	4807617	rs230796295	G	94	T	124	0.711	FALSE	FALSE	FALSE	FALSE	FALSE
chr1	4807770	4807771	rs240921562	G	268	C	239	0.877	FALSE	FALSE	NA	FALSE	FALSE
chr1	4808042	4808043	rs264458883	G	41	A	50	0.812	FALSE	FALSE	NA	NA	FALSE
chr1	4808183	4808184	rs30809062	G	111	C	108	0.98	FALSE	NA	FALSE	FALSE	NA
chr1	4808340	4808341	rs30608400	A	48	T	35	0.696	FALSE	NA	FALSE	FALSE	NA
chr1	4808816	4808817	rs212328207	A	18	G	59	0.135	FALSE	NA	NA	FALSE	NA
chr1	4808869	4808870	rs30789210	T	284	C	600	0.3	FALSE	NA	FALSE	FALSE	NA
chr1	4810540	4810541	rs217441547	G	48	A	49	1	FALSE	NA	FALSE	FALSE	NA
chr1	4810620	4810621	rs253791460	C	301	T	208	0.609	FALSE	NA	FALSE	FALSE	NA
chr1	4819246	4819247	rs258665919	C	10	T	75	0.0158	FALSE	NA	NA	FALSE	NA
chr1	4819247	4819248	rs213901422	G	3	A	32	0.0155	FALSE	NA	NA	FALSE	NA
chr1	4825837	4825838	rs31811432	G	17	A	30	0.501	FALSE	NA	NA	FALSE	NA
chr1	4828357	4828358	rs220299487	A	3	C	29	0.021	FALSE	NA	NA	FALSE	NA
chr1	4828402	4828403	rs38264759	G	3	A	34	0.0128	FALSE	NA	NA	FALSE	NA
chr1	4828440	4828441	rs37405097	C	5	T	33	0.0385	FALSE	NA	NA	FALSE	NA
chr1	4829386	4829387	rs37408128	T	53	A	55	0.98	FALSE	NA	NA	FALSE	NA
chr1	4829483	4829484	rs32162730	C	653	T	611	0.927	FALSE	NA	FALSE	FALSE	NA
chr1	4830122	4830123	rs36669280	C	2	A	41	0.00332	TRUE	NA	NA	FALSE	NA
chr1	4831077	4831078	rs228665972	C	3	T	50	0.00354	TRUE	NA	NA	FALSE	NA
chr1	4831079	4831080	rs254358394	G	3	A	54	0.0027	TRUE	NA	NA	FALSE	NA
chr1	4854552	4854553	rs211877191	C	0	G	42	0.00025	TRUE	NA	NA	TRUE	NA
chr1	4857670	4857671	rs48728618	A	3175	G	2971	0.926	FALSE	FALSE	FALSE	FALSE	FALSE
chr1	4857678	4857679	rs225632386	A	583	T	528	0.891	FALSE	FALSE	FALSE	FALSE	FALSE
chr1	4858058	4858059	rs32658603	G	79	C	42	0.406	FALSE	NA	FALSE	FALSE	NA
chr1	4858260	4858261	rs31924261	G	56	A	37	0.597	FALSE	NA	NA	FALSE	FALSE
chr1	5019425	5019426	rs245212699	C	9	G	22	0.317	FALSE	NA	NA	FALSE	NA
chr1	5083032	5083033	rs227843509	T	515	C	587	0.856	FALSE	FALSE	FALSE	FALSE	FALSE
chr1	5083095	5083096	rs244199293	G	122	C	148	0.796	FALSE	FALSE	NA	NA	FALSE
chr1	5083457	5083458	rs31444111	C	12	A	22	0.497	FALSE	NA	FALSE	NA	NA
chr1	5083492	5083493	rs235405822	G	20	T	16	0.832	FALSE	NA	FALSE	NA	NA
chr1	5083522	5083523	rs32691743	C	19	G	29	0.623	FALSE	NA	FALSE	NA	NA
chr1	5134215	5134216	rs236037879	T	25	C	20	0.818	FALSE	NA	NA	FALSE	NA
chr1	5134282	5134283	rs254815943	T	24	G	17	0.705	FALSE	NA	NA	FALSE	NA
chr1	5134315	5134316	rs228513186	G	23	A	18	0.802	FALSE	NA	NA	FALSE	NA
chr1	5274421	5274422	rs37555237	A	18	G	26	0.679	FALSE	NA	NA	FALSE	NA
chr1	5588399	5588400	rs32001877	T	25	G	28	0.921	FALSE	NA	FALSE	NA	NA
chr1	6135300	6135301	rs31839728	G	27	T	11	0.297	FALSE	NA	NA	FALSE	NA
chr1	6144093	6144094	rs51053168	T	16	C	14	0.934	FALSE	NA	NA	FALSE	NA
chr1	6190781	6190782	rs50157004	T	25	C	45	0.461	FALSE	NA	FALSE	NA	FALSE
chr1	6213182	6213183	rs260942589	T	51	A	38	0.715	FALSE	NA	NA	NA	FALSE
chr1	6213238	6213239	rs32080685	T	99	C	101	0.989	FALSE	NA	FALSE	NA	FALSE
chr1	6214246	6214247	rs224046663	G	129	T	185	0.623	FALSE	FALSE	NA	FALSE	FALSE
chr1	6214259	6214260	rs260468035	T	73	C	74	1	FALSE	NA	NA	FALSE	FALSE
chr1	6214297	6214298	rs239976829	A	107	C	150	0.647	FALSE	FALSE	NA	FALSE	FALSE
chr1	6214313	6214314	rs214112749	T	87	C	162	0.398	FALSE	FALSE	NA	FALSE	FALSE
chr1	6214345	6214346	rs236882075	C	21	T	12	0.536	FALSE	FALSE	NA	NA	NA
chr1	6214524	6214525	rs254535527	A	134	G	143	0.936	FALSE	FALSE	NA	FALSE	FALSE
chr1	6214606	6214607	rs223519658	C	707	A	634	0.88	FALSE	FALSE	FALSE	FALSE	FALSE
chr1	6214608	6214609	rs212356899	G	795	T	778	0.977	FALSE	FALSE	FALSE	FALSE	FALSE
chr1	6215433	6215434	rs230915626	G	55	A	50	0.917	FALSE	NA	NA	FALSE	FALSE
chr1	6262472	6262473	rs31737171	C	30	T	26	0.888	FALSE	FALSE	NA	NA	NA
chr1	6272361	6272362	rs31844819	C	22	T	21	1	FALSE	NA	NA	NA	FALSE
chr1	6272406	6272407	rs31845684	A	163	G	447	0.167	FALSE	FALSE	FALSE	FALSE	FALSE
chr1	6287584	6287585	rs31851095	T	31	G	15	0.386	FALSE	NA	NA	NA	FALSE
chr1	6357194	6357195	rs31851617	C	17	G	25	0.666	FALSE	NA	NA	NA	FALSE
chr1	6406462	6406463	rs217157389	C	7	G	26	0.141	FALSE	NA	NA	FALSE	NA
chr1	6406470	6406471	rs227152682	T	32	G	61	0.405	FALSE	FALSE	FALSE	NA	NA
chr1	6406565	6406566	rs31009342	A	142	G	198	0.649	FALSE	FALSE	NA	FALSE	FALSE
chr1	6406571	6406572	rs262658397	G	23	T	39	0.516	FALSE	FALSE	NA	NA	NA
chr1	6418043	6418044	rs212425751	A	25	G	47	0.426	FALSE	FALSE	NA	FALSE	NA
chr1	6510281	6510282	rs31861956	A	25	G	13	0.452	FALSE	NA	NA	FALSE	NA
chr1	6760933	6760934	rs31002912	A	16	T	14	0.934	FALSE	FALSE	NA	NA	NA
chr1	6867073	6867074	rs37486544	G	17	A	32	0.448	FALSE	NA	FALSE	NA	NA
chr1	6975585	6975586	rs47664004	T	18	C	15	0.879	FALSE	FALSE	NA	NA	NA
chr1	6975586	6975587	rs51400454	G	23	A	17	0.748	FALSE	FALSE	NA	NA	NA
chr1	6975767	6975768	rs47476437	A	13	C	20	0.645	FALSE	FALSE	NA	NA	NA
chr1	6976418	6976419	rs49609702	G	17	A	27	0.593	FALSE	FALSE	NA	NA	NA
chr1	6976478	6976479	rs50269766	C	20	A	36	0.473	FALSE	FALSE	NA	NA	NA
chr1	6996120	6996121	rs583288185	G	36	A	68	0.408	FALSE	NA	NA	FALSE	NA
chr1	7010392	7010393	rs37513948	T	71	C	56	0.762	FALSE	FALSE	NA	FALSE	FALSE
chr1	7088147	7088148	rs230907777	C	28	T	18	0.609	FALSE	FALSE	NA	NA	NA
chr1	7088843	7088844	rs230802543	T	326	A	325	1	FALSE	FALSE	NA	FALSE	FALSE
chr1	7088881	7088882	rs108144867	C	555	T	496	0.876	FALSE	FALSE	FALSE	FALSE	FALSE
chr1	7088909	7088910	rs240180500	C	1461	G	1492	0.977	FALSE	FALSE	FALSE	FALSE	FALSE
chr1	7088911	7088912	rs259378201	C	1444	T	1407	0.972	FALSE	FALSE	FALSE	FALSE	FALSE
chr1	7088955	7088956	rs221935225	G	1692	C	1750	0.963	FALSE	FALSE	FALSE	FALSE	FALSE
chr1	7088996	7088997	rs236997888	G	252	C	246	0.978	FALSE	FALSE	NA	FALSE	FALSE
chr1	7089537	7089538	rs220862542	G	28	T	55	0.388	FALSE	NA	NA	FALSE	FALSE
chr1	7100712	7100713	rs37756228	G	28	C	21	0.749	FALSE	NA	NA	NA	FALSE
chr1	7100822	7100823	rs254218440	C	24	T	19	0.81	FALSE	NA	FALSE	NA	NA
chr1	7103116	7103117	rs38256157	A	19	C	12	0.626	FALSE	NA	NA	FALSE	NA
chr1	7103124	7103125	rs243469809	A	8	G	49	0.034	FALSE	NA	NA	FALSE	NA
chr1	7103157	7103158	rs214222412	G	35	A	9	0.112	FALSE	NA	NA	FALSE	NA
chr1	7103160	7103161	rs229736086	G	36	T	9	0.104	FALSE	NA	NA	FALSE	NA
chr1	7121216	7121217	rs51363565	G	39	A	16	0.275	FALSE	NA	NA	FALSE	NA
chr1	7121228	7121229	rs47011035	T	39	A	20	0.41	FALSE	NA	NA	FALSE	NA
chr1	7121900	7121901	rs46776353	C	20	T	10	0.446	FALSE	NA	NA	FALSE	NA
chr1	7147228	7147229	rs223310691	A	17	G	66	0.0888	FALSE	FALSE	NA	NA	NA
chr1	7200145	7200146	rs216336524	G	3	A	78	0.000714	TRUE	NA	NA	FALSE	NA
chr1	7200214	7200215	rs214392221	C	31	T	165	0.0308	FALSE	NA	NA	FALSE	NA
chr1	7200226	7200227	rs229861942	T	4	C	146	0.000127	TRUE	NA	NA	TRUE	NA
chr1	7206323	7206324	rs46425057	T	24	C	32	0.741	FALSE	FALSE	NA	NA	NA
chr1	7206324	7206325	rs264875601	G	19	T	27	0.691	FALSE	FALSE	NA	NA	NA
chr1	7206619	7206620	rs236713393	A	28	C	52	0.431	FALSE	FALSE	NA	FALSE	NA
chr1	7397625	7397626	rs230764607	A	64	G	55	0.854	FALSE	NA	FALSE	FALSE	FALSE
chr1	7397941	7397942	rs217384994	C	333	T	353	0.938	FALSE	FALSE	FALSE	FALSE	FALSE
chr1	8228940	8228941	rs50067647	G	3	T	45	0.00508	FALSE	NA	NA	FALSE	NA
chr1	8417214	8417215	rs46500042	T	47	C	85	0.434	FALSE	NA	NA	FALSE	NA
chr1	8432087	8432088	rs215207702	T	8	C	27	0.166	FALSE	NA	NA	FALSE	NA
chr1	8432775	8432776	rs31355808	T	28	G	187	0.0153	FALSE	NA	NA	FALSE	NA
chr1	8641759	8641760	rs49290622	T	5	G	239	3.22e-05	TRUE	NA	NA	TRUE	NA
chr1	8822356	8822357	rs30462190	C	19	T	13	0.693	FALSE	NA	NA	FALSE	NA
chr1	8872990	8872991	rs233208295	T	224	A	231	0.971	FALSE	NA	NA	FALSE	FALSE
chr1	8873042	8873043	rs233951385	A	50	G	68	0.693	FALSE	NA	NA	FALSE	NA
chr1	9209159	9209160	rs30472566	T	24	C	9	0.266	FALSE	NA	NA	NA	FALSE
chr1	9315711	9315712	rs232979168	G	16	A	25	0.613	FALSE	NA	FALSE	NA	NA
chr1	9510977	9510978	rs261928245	C	3	T	88	0.000455	TRUE	NA	NA	FALSE	NA
chr1	9511001	9511002	rs240676315	C	1	T	53	0.000483	TRUE	NA	NA	FALSE	NA
chr1	9544998	9544999	rs46166172	A	16	G	20	0.832	FALSE	FALSE	NA	NA	NA
chr1	9545252	9545253	rs50957130	G	1439	T	1204	0.802	FALSE	FALSE	FALSE	FALSE	FALSE
chr1	9545266	9545267	rs49425929	C	686	T	565	0.787	FALSE	FALSE	FALSE	FALSE	FALSE
chr1	9545277	9545278	rs228068395	G	356	C	322	0.891	FALSE	FALSE	FALSE	FALSE	FALSE
chr1	9547962	9547963	rs581437450	T	40	G	9	0.079	FALSE	NA	NA	NA	FALSE
chr1	9548074	9548075	rs237242457	C	66	T	64	0.983	FALSE	NA	NA	FALSE	NA
chr1	9548127	9548128	rs255432658	G	66	A	59	0.896	FALSE	NA	FALSE	FALSE	FALSE
chr1	9548807	9548808	rs30744667	G	18	A	12	0.676	FALSE	NA	NA	FALSE	NA
chr1	9549130	9549131	rs259516656	G	45	C	45	1	FALSE	NA	FALSE	FALSE	NA
chr1	9549131	9549132	rs263891811	G	52	T	50	0.979	FALSE	NA	FALSE	FALSE	FALSE
chr1	9550567	9550568	rs259222569	G	23	A	18	0.802	FALSE	NA	FALSE	NA	NA
chr1	9550568	9550569	rs212808713	G	28	C	22	0.793	FALSE	NA	FALSE	NA	NA
chr1	9550588	9550589	rs31548605	C	128	T	73	0.449	FALSE	NA	FALSE	FALSE	NA
chr1	9550645	9550646	rs217524917	A	47	G	47	1	FALSE	NA	FALSE	FALSE	NA
chr1	9550768	9550769	rs260537568	G	23	A	22	1	FALSE	NA	FALSE	NA	NA
chr1	9552299	9552300	rs226854202	T	14	A	18	0.814	FALSE	NA	FALSE	NA	NA
chr1	9559706	9559707	rs244017969	A	9	G	99	0.00469	FALSE	NA	NA	FALSE	NA
chr1	9559711	9559712	rs37565897	A	23	C	245	0.00327	TRUE	NA	NA	FALSE	NA
chr1	9559725	9559726	rs47061034	G	25	A	132	0.0331	FALSE	NA	NA	FALSE	NA
chr1	9560095	9560096	rs37074266	T	132	C	213	0.512	FALSE	NA	FALSE	FALSE	NA
chr1	9560123	9560124	rs224557714	A	34	T	5	0.0353	FALSE	NA	NA	FALSE	NA
chr1	9560168	9560169	rs251941100	T	53	C	6	0.0135	FALSE	NA	NA	FALSE	NA
chr1	9561668	9561669	rs46401715	C	31	A	31	1	FALSE	NA	NA	FALSE	NA
chr1	9561676	9561677	rs48794070	T	35	C	41	0.86	FALSE	NA	NA	FALSE	NA
chr1	9564126	9564127	rs38194559	T	315	G	317	0.996	FALSE	NA	NA	FALSE	NA
chr1	9564220	9564221	rs228871027	T	146	C	155	0.941	FALSE	NA	NA	FALSE	NA
chr1	9564767	9564768	rs262448588	A	64	G	84	0.723	FALSE	NA	FALSE	FALSE	NA
chr1	9565204	9565205	rs261960613	C	109	T	61	0.437	FALSE	NA	FALSE	FALSE	NA
chr1	9565215	9565216	rs225133387	C	34	T	0	0.000542	TRUE	NA	NA	FALSE	NA
chr1	9565219	9565220	rs32264899	G	41	A	8	0.0569	FALSE	NA	NA	FALSE	NA
chr1	9565227	9565228	rs32784535	C	36	T	6	0.0439	FALSE	NA	NA	FALSE	NA
chr1	9566114	9566115	rs224982049	A	29	T	21	0.713	FALSE	NA	FALSE	NA	NA
chr1	9566122	9566123	rs36852106	G	47	A	22	0.34	FALSE	NA	FALSE	NA	NA
chr1	9568107	9568108	rs37848182	C	49	A	69	0.658	FALSE	NA	FALSE	NA	NA
chr1	9568125	9568126	rs250396007	A	35	G	28	0.8	FALSE	NA	FALSE	NA	NA
chr1	9582511	9582512	rs231993217	G	101	A	9	0.00438	FALSE	NA	NA	FALSE	NA
chr1	9584878	9584879	rs36573762	T	451	C	511	0.863	FALSE	NA	NA	FALSE	NA
chr1	9588734	9588735	rs37112627	C	37	T	21	0.488	FALSE	FALSE	NA	NA	NA
chr1	9594114	9594115	rs237394789	T	14	C	20	0.709	FALSE	FALSE	NA	NA	NA
chr1	9621796	9621797	rs216870971	G	229	A	259	0.868	FALSE	NA	NA	FALSE	FALSE
chr1	9621829	9621830	rs36823363	G	213	A	225	0.944	FALSE	NA	NA	FALSE	NA
chr1	9621850	9621851	rs36408428	T	122	C	178	0.606	FALSE	NA	NA	FALSE	NA
chr1	9627566	9627567	rs6194994	A	116	G	68	0.473	FALSE	NA	FALSE	NA	FALSE
chr1	9627696	9627697	rs6195532	T	86	C	65	0.715	FALSE	NA	FALSE	NA	FALSE
chr1	9629413	9629414	rs36557165	C	40	A	17	0.292	FALSE	NA	FALSE	NA	NA
chr1	9630164	9630165	rs32706721	C	278	G	188	0.589	FALSE	FALSE	FALSE	FALSE	FALSE
chr1	9630345	9630346	rs235492799	C	40	A	48	0.83	FALSE	NA	NA	FALSE	NA
chr1	9630363	9630364	rs252831742	C	59	A	60	1	FALSE	NA	NA	FALSE	NA
chr1	9630611	9630612	rs32285273	A	16	G	14	0.934	FALSE	NA	FALSE	NA	NA
chr1	9631173	9631174	rs215231075	G	38	C	30	0.783	FALSE	NA	NA	NA	FALSE
chr1	9631182	9631183	rs229574556	T	29	G	27	0.962	FALSE	NA	NA	NA	FALSE
chr1	9633568	9633569	rs31478305	C	7	T	113	0.00146	TRUE	NA	NA	FALSE	NA
chr1	9636559	9636560	rs252177063	T	13	G	26	0.421	FALSE	NA	NA	FALSE	NA
chr1	9636561	9636562	rs221297978	G	12	T	28	0.321	FALSE	NA	NA	FALSE	NA
chr1	9638843	9638844	rs248239479	C	29	A	30	1	FALSE	NA	NA	FALSE	NA
chr1	9638859	9638860	rs265885530	C	51	T	13	0.0942	FALSE	NA	NA	FALSE	NA
chr1	9639157	9639158	rs263373938	C	46	T	42	0.927	FALSE	NA	NA	FALSE	NA
chr1	9639164	9639165	rs235705413	T	39	A	48	0.804	FALSE	NA	NA	FALSE	FALSE
chr1	9645678	9645679	rs36970379	G	16	C	76	0.0517	FALSE	NA	NA	FALSE	NA
chr1	9645692	9645693	rs234207740	C	22	A	94	0.0637	FALSE	NA	NA	FALSE	NA
chr1	9649399	9649400	rs36805225	A	113	C	172	0.567	FALSE	NA	NA	FALSE	FALSE
chr1	9649468	9649469	rs248733952	G	100	A	125	0.767	FALSE	NA	NA	NA	FALSE
chr1	9649471	9649472	rs219800949	C	95	A	147	0.554	FALSE	NA	NA	FALSE	FALSE
chr1	9658579	9658580	rs582653931	C	43	T	0	0.000229	TRUE	NA	NA	TRUE	NA
chr1	9697050	9697051	rs239856373	C	68	T	64	0.95	FALSE	NA	FALSE	FALSE	NA
chr1	9700506	9700507	rs261227538	T	30	C	19	0.591	FALSE	FALSE	NA	NA	NA
chr1	9701095	9701096	rs45951319	T	19	G	19	1	FALSE	NA	NA	NA	FALSE
chr1	9703291	9703292	rs251638208	A	69	G	55	0.774	FALSE	FALSE	NA	FALSE	FALSE
chr1	9726475	9726476	rs32795904	C	34	T	29	0.866	FALSE	NA	NA	FALSE	NA
chr1	9731502	9731503	rs226622413	T	10	C	20	0.446	FALSE	NA	NA	FALSE	NA
chr1	9746215	9746216	rs214591810	G	24	A	18	0.758	FALSE	NA	NA	FALSE	NA
chr1	9746593	9746594	rs31460178	T	18	C	36	0.398	FALSE	NA	NA	FALSE	NA
chr1	9748516	9748517	rs250741448	G	177	C	242	0.667	FALSE	FALSE	FALSE	NA	FALSE
chr1	9748913	9748914	rs47025072	T	10	A	21	0.409	FALSE	NA	NA	FALSE	NA
chr1	9772939	9772940	rs31614908	C	1106	T	1250	0.864	FALSE	FALSE	FALSE	FALSE	FALSE
chr1	9773330	9773331	rs36584878	C	27	T	26	1	FALSE	NA	NA	NA	FALSE
chr1	9788208	9788209	rs31241899	T	14	G	16	0.934	FALSE	NA	NA	FALSE	NA
chr1	9797469	9797470	rs257180990	T	74	G	42	0.458	FALSE	FALSE	NA	NA	NA
chr1	9797481	9797482	rs30966292	T	62	A	66	0.949	FALSE	FALSE	NA	NA	NA
chr1	9797503	9797504	rs240667797	T	23	C	20	0.904	FALSE	FALSE	NA	NA	NA
chr1	9797509	9797510	rs264912039	C	88	T	36	0.24	FALSE	FALSE	NA	NA	NA
chr1	9797574	9797575	rs227821521	G	41	T	20	0.373	FALSE	FALSE	NA	NA	NA
chr1	9797879	9797880	rs246896541	G	42	A	46	0.927	FALSE	FALSE	NA	NA	FALSE
chr1	9797984	9797985	rs235826610	C	30	T	35	0.87	FALSE	NA	NA	FALSE	NA
chr1	9799118	9799119	rs32524172	G	65	A	70	0.935	FALSE	FALSE	NA	NA	FALSE
chr1	9800009	9800010	rs32059010	A	13	G	55	0.077	FALSE	NA	NA	FALSE	NA
chr1	9800083	9800084	rs245047469	G	31	A	147	0.0436	FALSE	NA	NA	FALSE	FALSE
chr1	9800086	9800087	rs217133765	T	48	C	178	0.0824	FALSE	NA	NA	FALSE	FALSE
chr1	9806165	9806166	rs255116250	T	59	C	41	0.642	FALSE	FALSE	NA	NA	FALSE
chr1	9806179	9806180	rs256803957	T	20	C	11	0.513	FALSE	NA	NA	NA	FALSE
chr1	9823091	9823092	rs260123827	C	72	T	4	0.00182	TRUE	NA	NA	FALSE	NA
chr1	9823120	9823121	rs240603997	A	71	C	12	0.0302	FALSE	NA	NA	FALSE	NA
chr1	9842008	9842009	rs223945043	A	104	T	87	0.816	FALSE	FALSE	FALSE	NA	NA
chr1	9847991	9847992	rs243062980	G	22	T	10	0.376	FALSE	NA	NA	NA	FALSE
chr1	9850369	9850370	rs263235062	C	42	T	46	0.927	FALSE	NA	FALSE	FALSE	NA
chr1	9850454	9850455	rs220540922	T	57	G	74	0.737	FALSE	NA	NA	FALSE	NA
chr1	9850468	9850469	rs241289639	C	27	T	24	0.918	FALSE	NA	NA	FALSE	NA
chr1	9867051	9867052	rs262829206	G	34	T	10	0.149	FALSE	NA	FALSE	NA	NA
chr1	9872533	9872534	rs241188867	T	3	A	57	0.00223	TRUE	NA	NA	FALSE	NA
chr1	9872573	9872574	rs244760249	G	4	T	62	0.00309	TRUE	NA	NA	FALSE	NA
chr1	9872587	9872588	rs262688711	A	3	G	39	0.00819	FALSE	NA	NA	FALSE	NA
chr1	9872727	9872728	rs247992691	G	12	T	32	0.244	FALSE	NA	NA	FALSE	NA
chr1	9877032	9877033	rs227419925	A	41	T	50	0.812	FALSE	FALSE	NA	NA	NA
chr1	9877266	9877267	rs31451887	C	19	T	15	0.823	FALSE	FALSE	NA	NA	NA
chr1	9877283	9877284	rs32271422	G	20	A	15	0.772	FALSE	FALSE	NA	NA	NA
chr1	9893396	9893397	rs32338388	T	29	G	35	0.835	FALSE	NA	NA	FALSE	FALSE
chr1	9902923	9902924	rs49156680	C	38	A	6	0.0375	FALSE	NA	TRUE	NA	NA
chr1	9906548	9906549	rs38751348	A	33	T	38	0.88	FALSE	NA	NA	FALSE	NA
chr1	9906564	9906565	rs37256396	G	27	A	37	0.708	FALSE	NA	NA	FALSE	NA
chr1	9906665	9906666	rs257901120	A	28	T	17	0.56	FALSE	NA	NA	FALSE	NA
chr1	9921636	9921637	rs215730176	C	28	T	14	0.415	FALSE	NA	NA	FALSE	NA
chr1	9932078	9932079	rs238798513	C	19	T	11	0.556	FALSE	NA	FALSE	NA	NA
chr1	9932090	9932091	rs36865627	T	109	C	139	0.744	FALSE	NA	FALSE	FALSE	NA
chr1	9940471	9940472	rs257717320	G	58	A	32	0.445	FALSE	NA	NA	FALSE	NA
chr1	9943875	9943876	rs30554639	G	70	C	424	0.0181	FALSE	FALSE	TRUE	FALSE	FALSE
chr1	9944085	9944086	rs31665389	G	327	A	307	0.933	FALSE	FALSE	FALSE	FALSE	FALSE
chr1	9944086	9944087	rs214256598	T	239	C	269	0.873	FALSE	FALSE	NA	FALSE	FALSE
chr1	9944190	9944191	rs231603782	T	97	C	108	0.892	FALSE	FALSE	NA	NA	FALSE
chr1	9944209	9944210	rs246155810	C	608	T	564	0.918	FALSE	FALSE	NA	FALSE	FALSE
chr1	9944216	9944217	rs215905116	G	89	T	65	0.68	FALSE	FALSE	NA	NA	FALSE
chr1	9944537	9944538	rs31932346	C	47	T	48	1	FALSE	FALSE	NA	FALSE	NA
chr1	9945297	9945298	rs32302765	C	66	T	46	0.642	FALSE	FALSE	NA	FALSE	FALSE
chr1	9947698	9947699	rs36280417	C	26	A	9	0.225	FALSE	NA	NA	FALSE	NA
chr1	9951534	9951535	rs214614158	T	41	C	16	0.247	FALSE	NA	FALSE	NA	NA
chr1	9951780	9951781	rs31502252	T	11	C	78	0.018	FALSE	NA	TRUE	NA	NA
chr1	9966993	9966994	rs245719605	C	46	T	26	0.473	FALSE	NA	NA	FALSE	NA
chr1	9967031	9967032	rs248040344	A	175	C	106	0.494	FALSE	NA	FALSE	FALSE	NA
chr1	9967077	9967078	rs239928667	T	33	C	14	0.303	FALSE	NA	NA	FALSE	NA
chr1	9967941	9967942	rs245800697	T	32	C	12	0.244	FALSE	NA	NA	NA	FALSE
chr1	9969099	9969100	rs212125100	G	33	T	13	0.265	FALSE	NA	NA	FALSE	NA
chr1	9969183	9969184	rs250121721	G	47	A	18	0.231	FALSE	NA	NA	FALSE	NA
chr1	9969194	9969195	rs221680092	G	50	A	26	0.407	FALSE	NA	NA	FALSE	NA
chr1	9969225	9969226	rs213934945	G	135	A	86	0.542	FALSE	NA	NA	FALSE	NA
chr1	9971378	9971379	rs31624823	G	133	A	28	0.0443	FALSE	NA	NA	FALSE	NA
chr1	9981786	9981787	rs222919523	G	32	A	7	0.0839	FALSE	NA	NA	FALSE	NA
chr1	9981791	9981792	rs31378782	A	40	G	12	0.146	FALSE	NA	NA	FALSE	NA
chr1	9981863	9981864	rs241356003	T	35	C	1	0.00215	TRUE	NA	NA	FALSE	NA
chr1	9981908	9981909	rs258701198	C	33	T	7	0.0773	FALSE	NA	NA	FALSE	NA
chr1	9981912	9981913	rs36945784	T	41	A	11	0.114	FALSE	NA	NA	FALSE	NA
chr1	9983163	9983164	rs230043240	C	70	T	84	0.816	FALSE	TRUE	NA	FALSE	NA
chr1	9985771	9985772	rs36938714	C	28	G	8	0.153	FALSE	NA	FALSE	NA	NA
chr1	9989978	9989979	rs51758830	T	38	G	46	0.822	FALSE	NA	NA	FALSE	NA
chr1	9989979	9989980	rs50955898	T	38	C	46	0.822	FALSE	NA	NA	FALSE	NA
chr1	9990099	9990100	rs32811643	G	48	T	34	0.668	FALSE	NA	NA	FALSE	NA
chr1	9990123	9990124	rs229832626	C	24	T	13	0.484	FALSE	NA	NA	FALSE	NA
chr1	9992012	9992013	rs38501489	A	80	G	488	0.0174	FALSE	TRUE	NA	NA	FALSE
chr1	9992035	9992036	rs38472390	A	60	C	314	0.0292	FALSE	TRUE	NA	NA	FALSE
chr1	9992079	9992080	rs31735958	T	54	A	291	0.027	FALSE	TRUE	NA	NA	FALSE
chr1	10008879	10008880	rs51670791	C	17	T	13	0.803	FALSE	NA	NA	NA	FALSE
chr1	10009224	10009225	rs32126221	G	38	A	49	0.756	FALSE	NA	NA	FALSE	FALSE
chr1	10014092	10014093	rs241832326	C	45	G	46	1	FALSE	NA	FALSE	NA	FALSE
chr1	10037548	10037549	rs31575489	T	103	A	136	0.709	FALSE	NA	NA	FALSE	NA
chr1	10037581	10037582	rs30914775	A	60	T	46	0.738	FALSE	NA	NA	FALSE	NA
chr1	10038004	10038005	rs227357491	C	40	T	32	0.795	FALSE	FALSE	NA	NA	NA
chr1	10038058	10038059	rs31625895	T	245	C	195	0.755	FALSE	FALSE	FALSE	FALSE	FALSE
chr1	10038134	10038135	rs241592442	G	35	A	58	0.517	FALSE	FALSE	NA	NA	NA
chr1	10038397	10038398	rs230958697	A	26	C	21	0.825	FALSE	FALSE	NA	NA	NA
chr1	10038442	10038443	rs242854477	T	27	C	7	0.129	FALSE	FALSE	NA	NA	NA
chr1	10038444	10038445	rs259639077	C	28	T	11	0.275	FALSE	FALSE	NA	NA	NA
chr1	10039796	10039797	rs258233292	G	30	A	24	0.807	FALSE	FALSE	NA	NA	NA
chr1	10040065	10040066	rs6409101	G	108	A	109	1	FALSE	FALSE	NA	FALSE	FALSE
chr1	10040123	10040124	rs229429762	C	56	G	47	0.833	FALSE	FALSE	NA	FALSE	NA
chr1	10040225	10040226	rs246856490	G	283	A	296	0.954	FALSE	FALSE	FALSE	FALSE	FALSE
chr1	10040261	10040262	rs213417632	G	283	A	287	0.988	FALSE	FALSE	FALSE	FALSE	FALSE
chr1	10099782	10099783	rs260073462	T	19	C	25	0.768	FALSE	NA	NA	FALSE	NA
chr1	10142963	10142964	rs219985543	T	182	C	142	0.736	FALSE	NA	FALSE	FALSE	NA
chr1	10142979	10142980	rs244613696	G	320	A	189	0.467	FALSE	NA	FALSE	FALSE	NA
chr1	10143007	10143008	rs50258166	C	244	G	303	0.766	FALSE	NA	FALSE	FALSE	NA
chr1	10143049	10143050	rs45973884	A	185	T	177	0.957	FALSE	NA	FALSE	FALSE	NA
chr1	10144099	10144100	rs213703845	C	23	T	40	0.494	FALSE	NA	NA	FALSE	NA
chr1	10148066	10148067	rs245513265	T	38	C	34	0.911	FALSE	NA	NA	NA	FALSE
chr1	10170143	10170144	rs227101653	G	30	T	0	0.000849	TRUE	NA	TRUE	NA	NA
chr1	10170145	10170146	rs248146314	G	33	A	1	0.00264	TRUE	NA	TRUE	NA	NA
chr1	10211529	10211530	rs238747244	A	12	G	41	0.138	FALSE	FALSE	NA	NA	NA
chr1	10229188	10229189	rs47927840	C	67	A	54	0.786	FALSE	FALSE	FALSE	NA	FALSE
chr1	10230405	10230406	rs252569140	A	16	C	25	0.613	FALSE	NA	NA	FALSE	NA
chr1	10231615	10231616	rs214199911	T	12	C	20	0.579	FALSE	FALSE	NA	NA	NA
chr1	10231768	10231769	rs246167433	A	40	C	112	0.174	FALSE	FALSE	FALSE	NA	FALSE
chr1	10233037	10233038	rs222052190	G	832	A	759	0.898	FALSE	FALSE	FALSE	FALSE	FALSE
chr1	10233694	10233695	rs237225460	T	16	G	17	1	FALSE	FALSE	NA	NA	NA
chr1	10248054	10248055	rs257575417	C	19	T	13	0.693	FALSE	NA	FALSE	NA	NA
chr1	10248145	10248146	rs50405181	C	20	T	16	0.832	FALSE	NA	FALSE	NA	NA
chr1	10248157	10248158	rs249287319	G	16	A	18	0.941	FALSE	NA	FALSE	NA	NA
chr1	10257311	10257312	rs262939092	C	38	T	34	0.911	FALSE	NA	FALSE	NA	NA
chr1	10257386	10257387	rs30848023	G	120	T	157	0.716	FALSE	NA	FALSE	NA	FALSE
chr1	10261666	10261667	rs31767727	T	23	C	14	0.578	FALSE	NA	NA	NA	FALSE
chr1	10267630	10267631	rs32744161	G	7	C	50	0.0233	FALSE	NA	NA	FALSE	NA
chr1	10268512	10268513	rs264755370	A	7	G	40	0.0454	FALSE	FALSE	NA	NA	NA
chr1	10269298	10269299	rs242768377	A	9	G	26	0.225	FALSE	FALSE	NA	NA	NA
chr1	10280326	10280327	rs258562797	A	18	C	28	0.609	FALSE	FALSE	NA	NA	NA
chr1	10285548	10285549	rs254872088	C	19	T	16	0.885	FALSE	NA	NA	NA	FALSE
chr1	10285655	10285656	rs231910851	T	44	C	51	0.864	FALSE	NA	FALSE	NA	FALSE
chr1	10300647	10300648	rs238310927	T	23	C	15	0.636	FALSE	NA	NA	NA	FALSE
chr1	10300648	10300649	rs256307701	G	25	A	13	0.452	FALSE	NA	NA	NA	FALSE
chr1	10300674	10300675	rs30612615	G	51	T	43	0.84	FALSE	NA	NA	NA	FALSE
chr1	10300685	10300686	rs49252242	A	82	G	85	0.974	FALSE	NA	NA	NA	FALSE
chr1	10301209	10301210	rs30466885	C	17	T	22	0.792	FALSE	NA	NA	NA	FALSE
chr1	10301391	10301392	rs31548104	C	18	A	12	0.676	FALSE	NA	NA	NA	FALSE
chr1	10301425	10301426	rs31002902	C	19	T	21	0.949	FALSE	NA	NA	NA	FALSE
chr1	10312475	10312476	rs49699997	A	23	T	14	0.578	FALSE	NA	NA	FALSE	NA
chr1	10380992	10380993	rs265211299	T	20	G	16	0.832	FALSE	NA	FALSE	NA	NA
chr1	10430116	10430117	rs248858842	T	33	C	27	0.825	FALSE	NA	FALSE	NA	NA
chr1	10604283	10604284	rs31887344	G	48	A	38	0.777	FALSE	NA	NA	FALSE	NA
chr1	10604362	10604363	rs31887347	T	83	C	88	0.949	FALSE	NA	NA	FALSE	NA
chr1	10760140	10760141	rs31902985	T	20	C	86	0.0641	FALSE	NA	FALSE	NA	NA
chr1	10760212	10760213	rs31894894	C	10	T	27	0.251	FALSE	NA	FALSE	NA	NA
chr1	10877522	10877523	rs31905317	G	61	A	48	0.764	FALSE	NA	NA	NA	FALSE
chr1	10877596	10877597	rs246099698	C	14	T	19	0.759	FALSE	NA	NA	NA	FALSE
chr1	10877598	10877599	rs236528817	A	20	G	11	0.513	FALSE	NA	FALSE	NA	NA
chr1	10877643	10877644	rs231503785	C	34	A	27	0.794	FALSE	NA	NA	NA	FALSE
chr1	10943197	10943198	rs239420279	C	25	A	8	0.198	FALSE	NA	NA	NA	FALSE
chr1	10955388	10955389	rs6306234	T	36	C	32	0.906	FALSE	NA	NA	NA	FALSE
chr1	10993192	10993193	rs218682095	C	133	G	132	1	FALSE	NA	NA	FALSE	FALSE
chr1	10993285	10993286	rs32689916	C	64	T	58	0.911	FALSE	NA	FALSE	FALSE	FALSE
chr1	10993317	10993318	rs580316912	C	147	T	186	0.749	FALSE	NA	FALSE	NA	FALSE
chr1	10993511	10993512	rs258136480	C	45	T	32	0.674	FALSE	NA	NA	FALSE	FALSE
chr1	10993554	10993555	rs6228152	T	207	C	246	0.814	FALSE	NA	FALSE	FALSE	FALSE
chr1	10993930	10993931	rs31426415	C	84	G	71	0.831	FALSE	NA	NA	FALSE	FALSE
chr1	10994352	10994353	rs214177505	G	53	C	45	0.846	FALSE	NA	NA	NA	FALSE
chr1	11006742	11006743	rs31915878	T	25	C	34	0.719	FALSE	NA	NA	NA	FALSE
chr1	11011373	11011374	rs251049830	A	14	T	17	0.872	FALSE	NA	NA	NA	FALSE
chr1	11011965	11011966	rs254202861	C	19	T	13	0.693	FALSE	NA	NA	NA	FALSE
chr1	11017121	11017122	rs242932739	A	20	G	21	1	FALSE	NA	NA	NA	FALSE
chr1	11017334	11017335	rs216267136	C	77	T	61	0.765	FALSE	NA	NA	FALSE	FALSE
chr1	11033304	11033305	rs244418916	T	78	G	96	0.787	FALSE	NA	NA	NA	FALSE
chr1	11033310	11033311	rs255401843	G	14	C	18	0.814	FALSE	NA	NA	NA	FALSE
chr1	11033396	11033397	rs31917504	C	23	T	24	1	FALSE	NA	NA	NA	FALSE
chr1	11033573	11033574	rs245005583	G	14	A	16	0.934	FALSE	NA	NA	NA	FALSE
chr1	11033609	11033610	rs218706499	C	69	T	109	0.54	FALSE	NA	FALSE	NA	FALSE
chr1	11033705	11033706	rs241655952	A	57	G	69	0.811	FALSE	NA	NA	NA	FALSE
chr1	11033707	11033708	rs249688760	G	55	T	73	0.715	FALSE	NA	NA	NA	FALSE
chr1	11033768	11033769	rs31917507	G	78	T	106	0.684	FALSE	NA	FALSE	NA	FALSE
chr1	11097438	11097439	rs31927834	G	22	A	11	0.436	FALSE	NA	NA	NA	FALSE
chr1	11210788	11210789	rs266121116	G	111	A	59	0.397	FALSE	NA	NA	NA	FALSE
chr1	11210794	11210795	rs227294668	G	46	A	21	0.326	FALSE	NA	NA	NA	FALSE
chr1	11414121	11414122	rs243528383	A	22	T	18	0.847	FALSE	NA	NA	NA	FALSE
chr1	11458510	11458511	rs38036072	C	29	T	8	0.14	FALSE	NA	NA	NA	FALSE
chr1	11458567	11458568	rs36888211	A	28	C	6	0.0873	FALSE	NA	NA	NA	FALSE
chr1	11657924	11657925	rs238522509	C	172	T	174	0.994	FALSE	NA	FALSE	FALSE	FALSE
chr1	11750821	11750822	rs235679343	T	61	C	1	0.000286	TRUE	NA	NA	NA	TRUE
chr1	11752176	11752177	rs254985753	T	33	C	29	0.898	FALSE	NA	FALSE	NA	NA
chr1	11982715	11982716	rs233200170	A	2	T	54	0.00125	TRUE	NA	NA	FALSE	NA
chr1	11982797	11982798	rs38157235	A	15	G	239	0.000896	TRUE	NA	NA	FALSE	NA
chr1	11982815	11982816	rs32613143	C	4	T	29	0.0359	FALSE	NA	NA	FALSE	NA
chr1	11982839	11982840	rs255264125	C	5	T	143	0.000243	TRUE	NA	NA	FALSE	NA
chr1	11982848	11982849	rs220094469	A	6	G	155	0.000291	TRUE	NA	NA	FALSE	NA
chr1	11983466	11983467	rs36741909	C	2	G	32	0.00764	FALSE	NA	NA	FALSE	NA
chr1	12405541	12405542	rs48184411	T	31	C	74	0.258	FALSE	NA	FALSE	NA	FALSE
chr1	12466550	12466551	rs50818945	G	34	A	12	0.213	FALSE	NA	NA	NA	FALSE
chr1	12466557	12466558	rs234439243	C	22	T	8	0.261	FALSE	NA	NA	NA	FALSE
chr1	12614824	12614825	rs260674327	C	6	T	80	0.00335	TRUE	NA	NA	FALSE	NA
chr1	12614851	12614852	rs221296003	T	3	C	94	0.000355	TRUE	NA	NA	FALSE	NA
chr1	12641264	12641265	rs584084354	C	30	T	2	0.00942	FALSE	NA	NA	NA	TRUE
chr1	12704675	12704676	rs49486654	A	16	G	23	0.692	FALSE	NA	NA	NA	FALSE
chr1	12718272	12718273	rs234173513	A	18	G	39	0.341	FALSE	NA	NA	NA	FALSE
chr1	12718319	12718320	rs31052387	A	63	T	22	0.18	FALSE	NA	FALSE	NA	FALSE
chr1	12718382	12718383	rs213225451	T	28	C	39	0.69	FALSE	NA	NA	NA	FALSE
chr1	12718530	12718531	rs228690511	G	22	A	17	0.792	FALSE	NA	NA	NA	FALSE
chr1	12734518	12734519	rs255556571	A	16	G	15	1	FALSE	NA	NA	NA	FALSE
chr1	12744642	12744643	rs220417250	G	6	C	81	0.00321	TRUE	TRUE	NA	NA	NA
chr1	12744696	12744697	rs30612705	C	25	A	36	0.662	FALSE	FALSE	NA	NA	NA
chr1	12754759	12754760	rs253819935	G	24	A	12	0.428	FALSE	NA	FALSE	NA	NA
chr1	12768341	12768342	rs38768366	C	25	T	52	0.352	FALSE	NA	FALSE	NA	NA
chr1	12777052	12777053	rs37541799	T	6	C	28	0.0873	FALSE	NA	NA	FALSE	NA
chr1	12802014	12802015	rs220221836	C	1	T	88	6.99e-05	TRUE	TRUE	NA	NA	NA
chr1	12802047	12802048	rs239794861	T	1	C	46	0.000813	TRUE	TRUE	NA	NA	NA
chr1	12802089	12802090	rs257613646	T	0	C	43	0.000229	TRUE	TRUE	NA	NA	NA
chr1	12836186	12836187	rs37594273	G	18	C	26	0.679	FALSE	NA	NA	NA	FALSE
chr1	12836981	12836982	rs263016664	G	63	A	97	0.566	FALSE	FALSE	FALSE	FALSE	NA
chr1	12837006	12837007	rs234549072	A	21	C	47	0.312	FALSE	FALSE	FALSE	NA	NA
chr1	12837028	12837029	rs37117715	C	66	T	52	0.763	FALSE	NA	FALSE	FALSE	NA
chr1	12852116	12852117	rs240566377	G	15	A	16	1	FALSE	NA	NA	NA	FALSE
chr1	12852127	12852128	rs36990806	G	14	A	19	0.759	FALSE	NA	NA	NA	FALSE
chr1	12864238	12864239	rs231374593	C	19	G	13	0.693	FALSE	NA	NA	FALSE	NA
chr1	12865603	12865604	rs259951536	C	55	T	52	0.959	FALSE	FALSE	NA	NA	NA
chr1	12954406	12954407	rs31339824	C	73	G	69	0.954	FALSE	NA	FALSE	FALSE	NA
chr1	12964829	12964830	rs237221979	T	25	C	6	0.116	FALSE	NA	NA	NA	FALSE
chr1	12979591	12979592	rs261165344	T	28	C	11	0.275	FALSE	NA	NA	NA	FALSE
chr1	12983283	12983284	rs253783387	G	26	C	37	0.672	FALSE	FALSE	NA	NA	NA
chr1	12983415	12983416	rs222185144	G	13	A	34	0.249	FALSE	FALSE	NA	NA	NA
chr1	12990381	12990382	rs245607483	C	50	T	38	0.735	FALSE	FALSE	NA	NA	NA
chr1	12990417	12990418	rs45866449	C	56	T	26	0.327	FALSE	FALSE	NA	NA	NA
chr1	12990445	12990446	rs45796372	G	35	A	29	0.835	FALSE	FALSE	NA	NA	NA
chr1	12991243	12991244	rs31854418	A	77	G	21	0.0979	FALSE	FALSE	TRUE	NA	NA
chr1	12991553	12991554	rs258418533	G	38	A	21	0.466	FALSE	NA	NA	NA	FALSE
chr1	12991642	12991643	rs30497746	G	71	A	19	0.0954	FALSE	FALSE	NA	NA	NA
chr1	12991978	12991979	rs48832825	T	30	C	19	0.591	FALSE	FALSE	NA	NA	NA
chr1	12992043	12992044	rs108935859	G	29	C	15	0.436	FALSE	FALSE	NA	NA	NA
chr1	12992254	12992255	rs245051167	T	61	A	32	0.405	FALSE	FALSE	NA	NA	FALSE
chr1	12992725	12992726	rs239232039	G	105	T	78	0.693	FALSE	FALSE	NA	NA	FALSE
chr1	12992820	12992821	rs211698321	C	109	T	99	0.905	FALSE	FALSE	NA	NA	FALSE
chr1	13002299	13002300	rs32362246	T	44	A	8	0.0466	FALSE	FALSE	NA	NA	NA
chr1	13012870	13012871	rs258230920	G	15	A	17	0.937	FALSE	FALSE	NA	NA	NA
chr1	13042552	13042553	rs50044943	T	33	A	26	0.788	FALSE	NA	NA	NA	FALSE
chr1	13052155	13052156	rs49876601	A	228	T	326	0.621	FALSE	FALSE	FALSE	FALSE	FALSE
chr1	13052172	13052173	rs228031355	A	16	G	15	1	FALSE	NA	FALSE	NA	NA
chr1	13052175	13052176	rs49413263	G	223	C	195	0.856	FALSE	FALSE	FALSE	FALSE	FALSE
chr1	13052233	13052234	rs46596374	C	94	T	55	0.476	FALSE	FALSE	NA	FALSE	FALSE
chr1	13115740	13115741	rs47876365	T	102	G	42	0.24	FALSE	NA	FALSE	FALSE	NA
chr1	13117885	13117886	rs46681954	A	18	G	20	0.946	FALSE	FALSE	NA	NA	NA
chr1	13117891	13117892	rs249218788	C	22	T	25	0.912	FALSE	FALSE	NA	NA	NA
chr1	13118487	13118488	rs45916277	G	1	A	44	0.000955	TRUE	NA	NA	FALSE	NA
chr1	13127035	13127036	rs52532168	G	20	A	14	0.709	FALSE	NA	NA	FALSE	NA
chr1	13151286	13151287	rs31554582	T	134	A	107	0.764	FALSE	FALSE	FALSE	FALSE	FALSE
chr1	13157474	13157475	rs249422057	A	1	T	39	0.00147	TRUE	NA	NA	FALSE	NA
chr1	13171277	13171278	rs48775073	C	514	T	544	0.938	FALSE	NA	FALSE	FALSE	FALSE
chr1	13171280	13171281	rs250935542	G	161	A	33	0.0396	FALSE	NA	FALSE	FALSE	TRUE
chr1	13190296	13190297	rs30753568	G	28	C	9	0.191	FALSE	NA	FALSE	NA	NA
chr1	13195028	13195029	rs30566678	T	28	C	37	0.743	FALSE	NA	FALSE	NA	NA
chr1	13195045	13195046	rs31422791	G	14	A	25	0.506	FALSE	NA	FALSE	NA	NA
chr1	13203725	13203726	rs45638889	T	43	C	0	0.000229	TRUE	NA	NA	TRUE	NA
chr1	13203756	13203757	rs46008899	C	9	T	63	0.021	FALSE	NA	NA	FALSE	NA
chr1	13203817	13203818	rs46471397	G	96	A	4	0.000631	TRUE	NA	NA	FALSE	NA
chr1	13203913	13203914	rs219724243	T	36	C	71	0.376	FALSE	NA	NA	FALSE	NA
chr1	13204656	13204657	rs32757994	C	23	G	84	0.0969	FALSE	NA	NA	FALSE	NA
chr1	13214626	13214627	rs31819106	A	5	G	32	0.0421	FALSE	NA	NA	NA	FALSE
chr1	13221994	13221995	rs234385269	C	73	T	43	0.489	FALSE	NA	FALSE	FALSE	NA
chr1	13222015	13222016	rs244561156	G	70	A	44	0.545	FALSE	NA	FALSE	FALSE	NA
chr1	13224794	13224795	rs220609810	C	8	A	22	0.261	FALSE	NA	NA	NA	FALSE
chr1	13224903	13224904	rs224545629	G	17	A	13	0.803	FALSE	NA	FALSE	NA	NA
chr1	13231671	13231672	rs32147603	T	7	C	59	0.0138	FALSE	NA	NA	FALSE	NA
chr1	13234474	13234475	rs32539839	T	192	A	162	0.819	FALSE	NA	FALSE	FALSE	NA
chr1	13234525	13234526	rs250449615	G	21	T	9	0.347	FALSE	NA	NA	FALSE	NA
chr1	13234569	13234570	rs49335911	C	52	T	71	0.688	FALSE	NA	NA	FALSE	NA
chr1	13234574	13234575	rs244010122	C	25	T	9	0.245	FALSE	NA	NA	FALSE	NA
chr1	13234614	13234615	rs46999237	T	33	G	84	0.222	FALSE	NA	NA	FALSE	NA
chr1	13236207	13236208	rs32187028	T	239	C	18	0.00162	TRUE	NA	NA	FALSE	NA
chr1	13236208	13236209	rs251307236	G	29	A	5	0.0555	FALSE	NA	NA	FALSE	NA
chr1	13236303	13236304	rs222196343	C	60	G	6	0.00898	FALSE	NA	NA	FALSE	NA
chr1	13236307	13236308	rs240899439	G	61	C	7	0.0124	FALSE	NA	NA	FALSE	NA
chr1	13241603	13241604	rs32720717	A	679	G	692	0.98	FALSE	NA	NA	FALSE	NA
chr1	13242501	13242502	rs47734549	C	27	T	3	0.026	FALSE	NA	NA	FALSE	NA
chr1	13242855	13242856	rs49629898	A	169	T	67	0.212	FALSE	NA	NA	FALSE	NA
chr1	13242938	13242939	rs242140030	A	56	G	25	0.303	FALSE	NA	NA	FALSE	NA
chr1	13243000	13243001	rs50522709	A	21	G	12	0.536	FALSE	NA	NA	FALSE	NA
chr1	13245402	13245403	rs45756844	A	18	G	14	0.814	FALSE	NA	NA	NA	FALSE
chr1	13256450	13256451	rs32103090	C	32	G	32	1	FALSE	FALSE	NA	NA	FALSE
chr1	13267012	13267013	rs235359033	T	117	C	93	0.761	FALSE	NA	NA	FALSE	FALSE
chr1	13267563	13267564	rs251734461	T	63	C	20	0.146	FALSE	FALSE	NA	NA	FALSE
chr1	13267567	13267568	rs264185483	G	22	A	16	0.736	FALSE	FALSE	NA	NA	NA
chr1	13267599	13267600	rs240943412	C	23	T	12	0.461	FALSE	FALSE	NA	NA	NA
chr1	13267687	13267688	rs225400764	C	66	T	52	0.763	FALSE	FALSE	NA	NA	FALSE
chr1	13272598	13272599	rs32691025	C	108	T	32	0.112	FALSE	NA	FALSE	FALSE	NA
chr1	13278318	13278319	rs51205246	G	42	C	44	0.975	FALSE	NA	NA	NA	FALSE
chr1	13278378	13278379	rs31333711	C	36	T	27	0.735	FALSE	NA	NA	NA	FALSE
chr1	13291386	13291387	rs107697143	G	74	A	60	0.79	FALSE	NA	FALSE	NA	FALSE
chr1	13291801	13291802	rs45898858	T	36	C	194	0.0288	FALSE	TRUE	NA	NA	FALSE
chr1	13293362	13293363	rs31879918	C	62	T	63	1	FALSE	FALSE	NA	NA	FALSE
chr1	13293440	13293441	rs226087993	C	60	T	78	0.734	FALSE	FALSE	NA	NA	FALSE
chr1	13293458	13293459	rs47274679	A	46	T	44	0.976	FALSE	NA	NA	NA	FALSE
chr1	13293549	13293550	rs31571501	C	29	A	27	0.962	FALSE	FALSE	NA	NA	NA
chr1	13293699	13293700	rs265882517	A	24	C	27	0.918	FALSE	FALSE	NA	NA	NA
chr1	13293719	13293720	rs228633227	T	21	C	26	0.825	FALSE	FALSE	NA	NA	NA
chr1	13295740	13295741	rs33889248	C	27	T	21	0.786	FALSE	FALSE	NA	NA	NA
chr1	13299713	13299714	rs219324936	C	15	T	19	0.823	FALSE	NA	NA	NA	FALSE
chr1	13300917	13300918	rs264086852	G	21	A	13	0.6	FALSE	NA	NA	NA	FALSE
chr1	13301438	13301439	rs48554818	G	6	A	25	0.116	FALSE	NA	NA	FALSE	NA
chr1	13301526	13301527	rs50064664	A	23	G	56	0.258	FALSE	NA	NA	FALSE	NA
chr1	13301682	13301683	rs230368241	C	17	T	20	0.89	FALSE	NA	NA	FALSE	NA
chr1	13301766	13301767	rs249383771	C	42	T	36	0.863	FALSE	NA	NA	FALSE	NA
chr1	13301816	13301817	rs214052427	G	27	C	26	1	FALSE	NA	NA	FALSE	NA
chr1	13305102	13305103	rs222661015	C	195	T	151	0.728	FALSE	NA	NA	FALSE	NA
chr1	13306155	13306156	rs213890466	G	13	A	20	0.645	FALSE	NA	NA	FALSE	NA
chr1	13312700	13312701	rs248636454	A	19	G	12	0.626	FALSE	NA	NA	FALSE	NA
chr1	13313524	13313525	rs50469993	T	15	A	17	0.937	FALSE	NA	FALSE	NA	NA
chr1	13314181	13314182	rs48329302	T	18	C	20	0.946	FALSE	NA	FALSE	NA	NA
chr1	13314703	13314704	rs233917209	C	20	G	29	0.668	FALSE	NA	NA	FALSE	NA
chr1	13314799	13314800	rs32590855	A	16	C	14	0.934	FALSE	NA	FALSE	NA	NA
chr1	13316957	13316958	rs244320557	A	27	G	36	0.735	FALSE	NA	FALSE	FALSE	NA
chr1	13317845	13317846	rs46123654	A	41	C	36	0.889	FALSE	NA	FALSE	FALSE	NA
chr1	13322208	13322209	rs247424011	A	10	G	20	0.446	FALSE	NA	NA	FALSE	NA
chr1	13323336	13323337	rs241815499	C	40	G	65	0.529	FALSE	NA	NA	FALSE	NA
chr1	13323341	13323342	rs255925308	G	189	C	222	0.827	FALSE	NA	NA	FALSE	NA
chr1	13323485	13323486	rs239672568	G	23	A	10	0.346	FALSE	NA	NA	FALSE	NA
chr1	13329674	13329675	rs258714537	T	24	C	9	0.266	FALSE	NA	NA	FALSE	NA
chr1	13329723	13329724	rs216123667	G	21	A	10	0.409	FALSE	NA	NA	FALSE	NA
chr1	13341278	13341279	rs31188839	A	16	C	17	1	FALSE	NA	NA	FALSE	NA
chr1	13360812	13360813	rs52078250	A	49	G	54	0.916	FALSE	FALSE	NA	NA	FALSE
chr1	13360886	13360887	rs52499177	A	14	G	17	0.872	FALSE	NA	NA	NA	FALSE
chr1	13361064	13361065	rs3698589	T	7	C	24	0.17	FALSE	FALSE	NA	NA	NA
chr1	13366628	13366629	rs3655430	C	75	A	84	0.89	FALSE	NA	FALSE	NA	FALSE
chr1	13368379	13368380	rs47259591	A	30	G	22	0.723	FALSE	NA	NA	FALSE	NA
chr1	13369344	13369345	rs32297757	T	12	C	24	0.428	FALSE	NA	NA	FALSE	NA
chr1	13371541	13371542	rs32470900	A	22	T	22	1	FALSE	NA	NA	NA	FALSE
chr1	13371825	13371826	rs31657438	A	17	G	18	1	FALSE	NA	NA	FALSE	NA
chr1	13373417	13373418	rs259785252	G	17	C	14	0.872	FALSE	FALSE	NA	NA	NA
chr1	13373621	13373622	rs251605712	A	88	G	97	0.905	FALSE	FALSE	NA	NA	FALSE
chr1	13373744	13373745	rs214622551	G	27	T	24	0.918	FALSE	NA	NA	NA	FALSE
chr1	13374351	13374352	rs31672452	G	90	A	75	0.815	FALSE	FALSE	NA	FALSE	NA
chr1	13374488	13374489	rs211851274	C	226	G	245	0.915	FALSE	FALSE	FALSE	FALSE	FALSE
chr1	13374558	13374559	rs256796761	G	56	A	61	0.926	FALSE	FALSE	NA	FALSE	NA
chr1	13374594	13374595	rs239246709	T	49	A	49	1	FALSE	FALSE	NA	FALSE	NA
chr1	13374595	13374596	rs253171157	C	140	A	124	0.874	FALSE	FALSE	FALSE	FALSE	FALSE
chr1	13426582	13426583	rs230857489	G	23	A	12	0.461	FALSE	FALSE	NA	NA	NA
chr1	13426876	13426877	rs263401028	C	38	T	44	0.87	FALSE	FALSE	NA	NA	FALSE
chr1	13437875	13437876	rs238225600	A	169	T	4	7.15e-05	TRUE	NA	NA	TRUE	NA
chr1	13437887	13437888	rs247314892	C	186	T	5	8.72e-05	TRUE	NA	NA	TRUE	NA
chr1	13437893	13437894	rs30517729	A	178	G	254	0.624	FALSE	NA	NA	FALSE	NA
chr1	13446905	13446906	rs31902529	A	22	G	71	0.135	FALSE	NA	NA	FALSE	NA
chr1	13467331	13467332	rs215179858	C	42	T	28	0.617	FALSE	NA	NA	FALSE	NA
chr1	13488223	13488224	rs30763763	T	101	C	176	0.449	FALSE	NA	NA	FALSE	NA
chr1	13488280	13488281	rs240244753	A	37	G	45	0.818	FALSE	NA	NA	FALSE	NA
chr1	13488330	13488331	rs261012273	G	14	A	16	0.934	FALSE	NA	NA	FALSE	NA
chr1	13489974	13489975	rs45871143	T	70	C	98	0.656	FALSE	NA	NA	FALSE	NA
chr1	13489986	13489987	rs224529166	C	29	T	46	0.564	FALSE	NA	NA	FALSE	NA
chr1	13500642	13500643	rs258294081	T	55	C	58	0.962	FALSE	NA	FALSE	FALSE	NA
chr1	13500723	13500724	rs50224854	G	16	A	25	0.613	FALSE	NA	NA	FALSE	NA
chr1	13513980	13513981	rs240747659	G	11	C	26	0.32	FALSE	FALSE	NA	NA	NA
chr1	13521905	13521906	rs31874765	A	46	G	40	0.875	FALSE	NA	NA	FALSE	NA
chr1	13521987	13521988	rs263953536	A	14	T	21	0.662	FALSE	NA	NA	FALSE	NA
chr1	13530903	13530904	rs246148123	G	11	C	34	0.18	FALSE	NA	NA	FALSE	NA
chr1	13559582	13559583	rs257159865	A	4	T	84	0.00104	TRUE	TRUE	NA	NA	NA
chr1	13561719	13561720	rs239106071	A	98	C	74	0.711	FALSE	NA	NA	FALSE	NA
chr1	13561739	13561740	rs257143297	T	414	C	353	0.826	FALSE	NA	FALSE	FALSE	FALSE
chr1	13561849	13561850	rs31968747	A	73	G	90	0.786	FALSE	NA	FALSE	FALSE	NA
chr1	13563613	13563614	rs49595236	A	29	G	39	0.723	FALSE	NA	NA	FALSE	NA
chr1	13572715	13572716	rs219340258	T	20	C	14	0.709	FALSE	FALSE	NA	NA	NA
chr1	13575018	13575019	rs218241087	C	132	T	190	0.619	FALSE	NA	NA	FALSE	NA
chr1	13575043	13575044	rs221237843	G	103	A	142	0.665	FALSE	NA	FALSE	FALSE	NA
chr1	13575067	13575068	rs247434105	A	292	C	235	0.765	FALSE	NA	NA	FALSE	NA
chr1	13575098	13575099	rs264238280	G	221	T	177	0.762	FALSE	NA	NA	FALSE	NA
chr1	13575119	13575120	rs234058535	C	68	G	168	0.222	FALSE	NA	NA	FALSE	NA
chr1	13575128	13575129	rs32673840	A	130	G	131	1	FALSE	NA	FALSE	FALSE	NA
chr1	13575711	13575712	rs229219285	G	52	A	46	0.89	FALSE	FALSE	NA	FALSE	NA
chr1	13576567	13576568	rs212107238	T	34	C	10	0.149	FALSE	NA	NA	FALSE	NA
chr1	13576568	13576569	rs226147980	T	53	C	3	0.00289	TRUE	NA	NA	FALSE	NA
chr1	13576596	13576597	rs217577504	A	105	G	17	0.0229	FALSE	NA	NA	FALSE	NA
chr1	13576682	13576683	rs32796023	G	37	C	18	0.378	FALSE	NA	NA	FALSE	NA
chr1	13576801	13576802	rs224119420	A	29	G	19	0.623	FALSE	NA	NA	FALSE	NA
chr1	13587393	13587394	rs254368593	A	24	G	10	0.319	FALSE	NA	NA	FALSE	NA
chr1	13587571	13587572	rs30758376	G	55	T	44	0.784	FALSE	NA	NA	FALSE	NA
chr1	13588280	13588281	rs31380507	A	42	G	35	0.834	FALSE	FALSE	NA	FALSE	NA
chr1	13588485	13588486	rs261202085	G	23	A	26	0.915	FALSE	FALSE	NA	NA	NA
chr1	13588589	13588590	rs32219199	A	45	G	39	0.873	FALSE	FALSE	NA	FALSE	NA
chr1	13589276	13589277	rs240054824	G	50	C	42	0.837	FALSE	FALSE	NA	FALSE	NA
chr1	13589410	13589411	rs261811674	A	407	G	353	0.844	FALSE	FALSE	FALSE	FALSE	FALSE
chr1	13589502	13589503	rs224647125	A	69	G	52	0.717	FALSE	FALSE	NA	FALSE	FALSE
chr1	13590031	13590032	rs261247090	G	103	C	116	0.879	FALSE	FALSE	NA	NA	FALSE
chr1	13590569	13590570	rs49659668	G	15	C	19	0.823	FALSE	FALSE	NA	NA	NA
chr1	13593397	13593398	rs260286178	T	110	C	25	0.0568	FALSE	FALSE	NA	NA	NA
chr1	13599162	13599163	rs231273916	G	34	A	1	0.00238	TRUE	TRUE	NA	NA	NA
chr1	13599525	13599526	rs259707282	C	28	T	17	0.56	FALSE	NA	NA	NA	FALSE
chr1	13599538	13599539	rs48224219	T	24	A	13	0.484	FALSE	NA	NA	NA	FALSE
chr1	13600029	13600030	rs49328411	C	28	T	3	0.0233	FALSE	FALSE	NA	NA	NA
chr1	13600422	13600423	rs214451910	G	15	C	15	1	FALSE	NA	NA	NA	FALSE
chr1	13601610	13601611	rs31812077	G	13	A	29	0.344	FALSE	FALSE	NA	NA	NA
chr1	13616038	13616039	rs223761168	C	18	T	24	0.758	FALSE	NA	NA	NA	FALSE
chr1	13616109	13616110	rs237830734	T	23	C	38	0.539	FALSE	NA	NA	NA	FALSE
chr1	13628348	13628349	rs212500074	A	7	G	37	0.0566	FALSE	NA	NA	FALSE	NA
chr1	13628386	13628387	rs251506449	G	36	C	146	0.0668	FALSE	NA	FALSE	FALSE	NA
chr1	13628439	13628440	rs234730708	A	34	G	113	0.116	FALSE	NA	NA	FALSE	NA
chr1	13628453	13628454	rs252747757	G	14	A	17	0.872	FALSE	NA	NA	FALSE	NA
chr1	13628491	13628492	rs217287883	T	53	C	73	0.678	FALSE	NA	FALSE	FALSE	NA
chr1	13628498	13628499	rs240507938	G	7	A	47	0.0282	FALSE	NA	NA	FALSE	NA
chr1	13636525	13636526	rs3675088	A	12	G	87	0.016	FALSE	NA	NA	FALSE	NA
chr1	13636528	13636529	rs266157677	C	2	G	36	0.00517	FALSE	NA	NA	FALSE	NA
chr1	13636582	13636583	rs3675633	G	11	T	179	0.000994	TRUE	NA	NA	FALSE	NA
chr1	13641207	13641208	rs49006671	C	23	T	17	0.748	FALSE	NA	FALSE	NA	NA
chr1	13646638	13646639	rs31873940	A	49	C	26	0.423	FALSE	NA	NA	FALSE	NA
chr1	13646679	13646680	rs241030306	G	73	A	3	0.000913	TRUE	NA	NA	FALSE	NA
chr1	13649809	13649810	rs49861780	C	50	A	48	0.978	FALSE	NA	FALSE	FALSE	NA
chr1	13655661	13655662	rs264233891	C	44	T	44	1	FALSE	NA	FALSE	FALSE	NA
chr1	13655663	13655664	rs218602608	T	41	C	38	0.946	FALSE	NA	FALSE	FALSE	NA
chr1	13656275	13656276	rs47132395	T	115	C	16	0.0144	FALSE	NA	TRUE	FALSE	NA
chr1	13656327	13656328	rs50805025	G	172	A	29	0.0223	FALSE	NA	NA	FALSE	NA
chr1	13656355	13656356	rs263489765	G	124	C	91	0.678	FALSE	NA	FALSE	FALSE	NA
chr1	13656374	13656375	rs223993143	C	294	T	78	0.0752	FALSE	NA	FALSE	FALSE	FALSE
chr1	13656375	13656376	rs242743508	C	269	T	82	0.109	FALSE	NA	NA	FALSE	FALSE
chr1	13657023	13657024	rs216475965	G	21	A	12	0.536	FALSE	NA	NA	FALSE	NA
chr1	13658179	13658180	rs48858281	C	60	T	39	0.58	FALSE	NA	NA	FALSE	NA
chr1	13658793	13658794	rs51727801	C	169	G	192	0.865	FALSE	NA	FALSE	FALSE	FALSE
chr1	13658856	13658857	rs49123264	G	42	T	55	0.737	FALSE	NA	NA	FALSE	NA
chr1	13658891	13658892	rs46600566	A	22	G	34	0.602	FALSE	NA	NA	FALSE	NA
chr1	13659120	13659121	rs257121579	G	17	A	56	0.136	FALSE	NA	NA	FALSE	NA
chr1	13659179	13659180	rs50556242	A	65	G	170	0.196	FALSE	TRUE	FALSE	FALSE	FALSE
chr1	13659272	13659273	rs46824144	C	31	A	35	0.904	FALSE	NA	NA	FALSE	NA
chr1	13659333	13659334	rs50338490	G	15	A	19	0.823	FALSE	NA	NA	FALSE	NA
chr1	13659587	13659588	rs50174663	C	36	T	18	0.398	FALSE	NA	NA	FALSE	NA
chr1	13659690	13659691	rs48188938	A	101	G	106	0.957	FALSE	NA	FALSE	FALSE	FALSE
chr1	13659932	13659933	rs216565312	A	41	G	65	0.551	FALSE	FALSE	NA	FALSE	NA
chr1	13660194	13660195	rs46704639	T	140	G	121	0.848	FALSE	FALSE	FALSE	FALSE	FALSE
chr1	13660313	13660314	rs244573322	G	36	A	37	1	FALSE	FALSE	NA	FALSE	NA
chr1	13660321	13660322	rs262198054	C	17	T	19	0.944	FALSE	FALSE	NA	NA	NA
chr1	13660570	13660571	rs228046687	G	263	A	233	0.87	FALSE	FALSE	NA	FALSE	FALSE
chr1	13660588	13660589	rs31868222	C	1477	G	1498	0.985	FALSE	FALSE	FALSE	FALSE	FALSE
chr1	13660601	13660602	rs49289215	C	1303	T	1157	0.868	FALSE	FALSE	FALSE	FALSE	FALSE
chr1	13660651	13660652	rs250716598	G	67	A	65	0.983	FALSE	FALSE	NA	NA	FALSE
chr1	13668954	13668955	rs49475740	C	21	T	11	0.473	FALSE	NA	NA	FALSE	NA
chr1	13669322	13669323	rs46607965	T	63	C	51	0.792	FALSE	NA	FALSE	FALSE	NA
chr1	13669757	13669758	rs237787783	G	90	A	58	0.561	FALSE	NA	FALSE	FALSE	NA
chr1	13669782	13669783	rs258280388	G	34	A	18	0.441	FALSE	NA	NA	FALSE	NA
chr1	13669789	13669790	rs220864746	C	76	T	69	0.909	FALSE	NA	FALSE	FALSE	NA
chr1	13677381	13677382	rs216336332	A	55	G	33	0.514	FALSE	NA	NA	FALSE	NA
chr1	13677403	13677404	rs32089047	G	25	A	16	0.613	FALSE	NA	NA	FALSE	NA
chr1	13677407	13677408	rs263774806	A	38	T	11	0.138	FALSE	NA	NA	FALSE	NA
chr1	13679096	13679097	rs219694904	A	16	C	21	0.782	FALSE	NA	NA	FALSE	NA
chr1	13698040	13698041	rs47231472	G	7	A	24	0.17	FALSE	NA	NA	FALSE	NA
chr1	13698160	13698161	rs32537147	T	19	C	18	1	FALSE	NA	NA	FALSE	NA
chr1	13698225	13698226	rs31471835	T	48	C	70	0.625	FALSE	NA	NA	FALSE	NA
chr1	13699794	13699795	rs226266191	C	317	T	309	0.975	FALSE	NA	FALSE	FALSE	NA
chr1	13706540	13706541	rs230962622	G	504	T	392	0.726	FALSE	FALSE	FALSE	FALSE	FALSE
chr1	13706566	13706567	rs249862019	C	177	T	144	0.78	FALSE	FALSE	FALSE	FALSE	FALSE
chr1	13747641	13747642	rs51085152	A	23	G	17	0.748	FALSE	FALSE	NA	NA	NA
chr1	13752667	13752668	rs213659387	T	10	A	26	0.271	FALSE	NA	NA	NA	FALSE
chr1	13752730	13752731	rs3723265	T	8	C	32	0.11	FALSE	NA	NA	NA	FALSE
chr1	13771367	13771368	rs244653823	C	53	G	30	0.468	FALSE	FALSE	NA	NA	NA
chr1	13782775	13782776	rs217483948	G	14	C	20	0.709	FALSE	NA	NA	NA	FALSE
chr1	13782818	13782819	rs49511372	C	17	G	15	0.937	FALSE	NA	NA	NA	FALSE
chr1	13784593	13784594	rs49794818	C	504	T	615	0.781	FALSE	FALSE	FALSE	FALSE	FALSE
chr1	13789351	13789352	rs31012683	G	129	A	206	0.521	FALSE	FALSE	FALSE	FALSE	FALSE
chr1	13789406	13789407	rs257993816	C	84	T	54	0.56	FALSE	FALSE	NA	NA	NA
chr1	13789430	13789431	rs30914609	A	98	T	123	0.763	FALSE	FALSE	NA	FALSE	FALSE
chr1	13807897	13807898	rs233346949	A	1	G	33	0.00264	TRUE	NA	NA	FALSE	NA
chr1	13807951	13807952	rs30593773	T	22	G	135	0.0215	FALSE	NA	NA	FALSE	NA
chr1	13824951	13824952	rs45989338	T	10	C	40	0.0993	FALSE	FALSE	NA	NA	NA
chr1	13825004	13825005	rs264247125	C	16	T	69	0.0679	FALSE	FALSE	NA	NA	NA
chr1	13835092	13835093	rs46341976	A	9	G	57	0.0286	FALSE	FALSE	NA	NA	NA
chr1	13879359	13879360	rs51317052	G	30	A	6	0.0728	FALSE	NA	NA	FALSE	NA
chr1	13977377	13977378	rs224637388	G	26	A	19	0.729	FALSE	NA	NA	NA	FALSE
chr1	13978854	13978855	rs226406990	T	44	C	17	0.239	FALSE	NA	NA	NA	FALSE
chr1	13980422	13980423	rs224351112	T	66	C	94	0.64	FALSE	FALSE	NA	NA	NA
chr1	13980480	13980481	rs214084187	C	46	T	0	0.000178	TRUE	TRUE	NA	NA	NA
chr1	13985006	13985007	rs47246795	G	54	A	84	0.56	FALSE	FALSE	NA	NA	NA
chr1	13985073	13985074	rs3668912	A	60	G	92	0.571	FALSE	FALSE	NA	NA	NA
chr1	14001603	14001604	rs46323535	C	242	G	290	0.804	FALSE	NA	FALSE	FALSE	FALSE
chr1	14001608	14001609	rs46884334	T	182	C	230	0.749	FALSE	NA	FALSE	FALSE	FALSE
chr1	14064879	14064880	rs222877880	C	28	T	29	1	FALSE	FALSE	NA	NA	NA
chr1	14104622	14104623	rs46796185	C	222	T	115	0.368	FALSE	FALSE	NA	NA	FALSE
chr1	14104738	14104739	rs49079058	G	132	A	118	0.885	FALSE	FALSE	NA	NA	FALSE
chr1	14108651	14108652	rs46828343	A	14	C	18	0.814	FALSE	NA	FALSE	NA	NA
chr1	14139949	14139950	rs48977261	T	76	G	143	0.393	FALSE	NA	NA	NA	FALSE
chr1	14143741	14143742	rs31914787	C	60	G	26	0.283	FALSE	FALSE	NA	NA	NA
chr1	14148684	14148685	rs31108795	T	11	C	25	0.345	FALSE	FALSE	NA	NA	NA
chr1	14148989	14148990	rs48791877	G	15	A	36	0.288	FALSE	FALSE	NA	NA	NA
chr1	14150918	14150919	rs51476493	T	31	C	35	0.904	FALSE	FALSE	NA	NA	NA
chr1	14151226	14151227	rs32606508	T	42	C	56	0.718	FALSE	FALSE	NA	NA	FALSE
chr1	14151299	14151300	rs51376356	C	62	G	75	0.81	FALSE	FALSE	NA	NA	FALSE
chr1	14161921	14161922	rs32252766	A	11	G	47	0.0801	FALSE	FALSE	NA	NA	NA
chr1	14179741	14179742	rs31960965	T	1	C	36	0.00195	TRUE	NA	NA	FALSE	NA
chr1	14179824	14179825	rs31953904	G	0	A	103	7.67e-06	TRUE	NA	NA	TRUE	NA
chr1	14179885	14179886	rs31953907	A	4	G	160	8.86e-05	TRUE	NA	NA	TRUE	NA
chr1	14179927	14179928	rs31953910	A	3	C	204	1.7e-05	TRUE	NA	NA	TRUE	NA
chr1	14180485	14180486	rs31954749	G	2	C	55	0.00117	TRUE	NA	NA	FALSE	NA
chr1	14181967	14181968	rs221325232	A	40	G	44	0.923	FALSE	NA	NA	NA	FALSE
chr1	14220397	14220398	rs31960761	T	49	G	129	0.197	FALSE	NA	NA	NA	FALSE
chr1	14223431	14223432	rs262577860	C	76	T	74	0.985	FALSE	NA	NA	NA	FALSE
chr1	14223448	14223449	rs214201811	T	86	C	134	0.549	FALSE	NA	NA	NA	FALSE
chr1	14223527	14223528	rs31335541	C	145	T	137	0.945	FALSE	NA	NA	NA	FALSE
chr1	14223552	14223553	rs222747601	T	48	C	74	0.572	FALSE	NA	NA	NA	FALSE
chr1	14223565	14223566	rs240883448	A	88	G	105	0.818	FALSE	NA	NA	NA	FALSE
chr1	14264453	14264454	rs31966255	T	18	C	14	0.814	FALSE	FALSE	NA	NA	NA
chr1	14293622	14293623	rs247242646	G	46	T	27	0.504	FALSE	NA	NA	NA	FALSE
chr1	14293630	14293631	rs30705356	G	22	A	26	0.871	FALSE	NA	NA	NA	FALSE
chr1	14293673	14293674	rs233589056	C	35	T	25	0.69	FALSE	NA	NA	NA	FALSE
chr1	14295427	14295428	rs47985889	G	13	A	26	0.421	FALSE	NA	FALSE	NA	NA
chr1	14307639	14307640	rs31004846	G	22	A	11	0.436	FALSE	FALSE	NA	NA	NA
chr1	14307667	14307668	rs31971974	G	21	T	13	0.6	FALSE	FALSE	NA	NA	NA
chr1	14308980	14308981	rs30652414	T	58	C	55	0.962	FALSE	FALSE	NA	NA	FALSE
chr1	14309441	14309442	rs31969488	T	19	C	18	1	FALSE	FALSE	NA	NA	NA
chr1	14309501	14309502	rs31793484	T	65	C	71	0.92	FALSE	FALSE	NA	NA	FALSE
chr1	14309550	14309551	rs31884755	C	27	G	12	0.344	FALSE	FALSE	NA	NA	NA
chr1	14310779	14310780	rs31970668	T	11	G	22	0.436	FALSE	NA	NA	NA	FALSE
chr1	14503903	14503904	rs221497627	G	18	A	22	0.847	FALSE	FALSE	NA	NA	NA
chr1	14504487	14504488	rs32244546	T	27	G	31	0.891	FALSE	FALSE	NA	NA	NA
chr1	14506750	14506751	rs219894548	A	19	T	11	0.556	FALSE	NA	NA	NA	FALSE
chr1	14710160	14710161	rs6242840	T	72	C	72	1	FALSE	NA	NA	NA	FALSE
chr1	14710164	14710165	rs6242860	A	19	G	26	0.729	FALSE	NA	NA	NA	FALSE
chr1	14710205	14710206	rs6242943	T	21	C	32	0.618	FALSE	NA	NA	NA	FALSE
chr1	14710246	14710247	rs6243323	G	19	A	12	0.626	FALSE	NA	NA	NA	FALSE
chr1	14710251	14710252	rs32007606	T	69	A	65	0.951	FALSE	NA	NA	NA	FALSE
chr1	14755346	14755347	rs32010681	G	21	C	16	0.782	FALSE	NA	NA	NA	FALSE
chr1	14755433	14755434	rs32010683	A	48	G	52	0.935	FALSE	NA	NA	NA	FALSE
chr1	14773579	14773580	rs6209187	C	54	T	54	1	FALSE	NA	NA	FALSE	FALSE
chr1	14793189	14793190	rs30903095	T	14	C	52	0.106	FALSE	NA	NA	NA	FALSE
chr1	14795536	14795537	rs32020733	A	16	C	19	0.885	FALSE	NA	NA	NA	FALSE
chr1	14795538	14795539	rs32021376	G	11	A	26	0.32	FALSE	NA	NA	NA	FALSE
chr1	14795653	14795654	rs32021382	T	16	C	21	0.782	FALSE	NA	NA	NA	FALSE
chr1	14918909	14918910	rs32035525	C	19	G	27	0.691	FALSE	NA	FALSE	NA	NA
chr1	14980507	14980508	rs255960115	T	8	C	62	0.0164	FALSE	FALSE	NA	FALSE	NA
chr1	15286717	15286718	rs253298750	C	17	T	25	0.666	FALSE	NA	NA	NA	FALSE
chr1	15451753	15451754	rs32081044	A	43	G	5	0.0173	FALSE	NA	NA	NA	TRUE
chr1	15456001	15456002	rs32078573	G	33	A	41	0.8	FALSE	NA	NA	NA	FALSE
chr1	15456012	15456013	rs244758955	G	25	A	42	0.519	FALSE	NA	NA	NA	FALSE
chr1	15558757	15558758	rs48100936	A	6	G	31	0.0666	FALSE	NA	NA	NA	FALSE
chr1	15558808	15558809	rs49425901	T	8	G	23	0.237	FALSE	NA	NA	NA	FALSE
chr1	15576813	15576814	rs261308404	A	29	G	22	0.758	FALSE	NA	NA	NA	FALSE
chr1	15608209	15608210	rs31758867	G	52	A	58	0.901	FALSE	NA	NA	FALSE	NA
chr1	15608216	15608217	rs231667238	T	77	G	41	0.408	FALSE	NA	NA	FALSE	NA
chr1	15608224	15608225	rs32094963	T	114	C	44	0.206	FALSE	NA	NA	FALSE	NA
chr1	15608423	15608424	rs32499578	A	464	G	646	0.644	FALSE	NA	FALSE	FALSE	NA
chr1	15608490	15608491	rs257861402	G	132	A	44	0.145	FALSE	NA	NA	FALSE	NA
chr1	15608492	15608493	rs32095652	C	479	A	534	0.881	FALSE	NA	NA	FALSE	NA
chr1	15608548	15608549	rs32096425	G	87	A	65	0.703	FALSE	NA	NA	FALSE	NA
chr1	15609615	15609616	rs32097875	A	9	G	269	0.000112	TRUE	NA	NA	TRUE	NA
chr1	15609628	15609629	rs32097878	T	19	C	135	0.014	FALSE	NA	NA	FALSE	NA
chr1	15609715	15609716	rs32097881	G	42	T	40	0.974	FALSE	NA	NA	FALSE	NA
chr1	15610111	15610112	rs51744049	A	14	G	24	0.54	FALSE	NA	NA	FALSE	NA
chr1	15610768	15610769	rs32091166	C	254	T	272	0.928	FALSE	NA	FALSE	FALSE	NA
chr1	15610797	15610798	rs234872925	C	51	T	40	0.766	FALSE	NA	FALSE	FALSE	NA
chr1	15611145	15611146	rs32092018	G	70	A	41	0.485	FALSE	NA	FALSE	FALSE	NA
chr1	15614476	15614477	rs246916997	G	3	A	39	0.00819	FALSE	NA	NA	FALSE	NA
chr1	15614478	15614479	rs216328128	C	1	T	43	0.00104	TRUE	NA	NA	FALSE	NA
chr1	15614518	15614519	rs32091936	A	2	G	93	0.000164	TRUE	NA	NA	TRUE	NA
chr1	15614576	15614577	rs32091939	T	4	C	57	0.00414	FALSE	NA	NA	FALSE	NA
chr1	15615718	15615719	rs32094381	A	180	T	187	0.964	FALSE	NA	FALSE	FALSE	NA
chr1	15615753	15615754	rs32095334	A	126	G	207	0.496	FALSE	NA	FALSE	FALSE	NA
chr1	15615755	15615756	rs260244349	G	75	A	14	0.0382	FALSE	NA	NA	FALSE	NA
chr1	15615794	15615795	rs220990731	G	86	A	102	0.825	FALSE	NA	FALSE	FALSE	NA
chr1	15615798	15615799	rs32095340	T	309	C	411	0.692	FALSE	NA	FALSE	FALSE	NA
chr1	15616044	15616045	rs30471306	G	41	A	68	0.51	FALSE	NA	FALSE	FALSE	NA
chr1	15625996	15625997	rs233071905	T	1	C	136	1.25e-05	TRUE	NA	NA	TRUE	NA
chr1	15637052	15637053	rs31988980	T	27	C	48	0.468	FALSE	NA	NA	FALSE	NA
chr1	15637082	15637083	rs32098497	G	8	A	30	0.129	FALSE	NA	NA	FALSE	NA
chr1	15644771	15644772	rs31593965	G	25	A	32	0.781	FALSE	NA	FALSE	NA	NA
chr1	15683790	15683791	rs3679378	C	68	T	69	1	FALSE	NA	FALSE	FALSE	NA
chr1	15683847	15683848	rs265625249	G	60	A	49	0.802	FALSE	NA	FALSE	NA	FALSE
chr1	15719815	15719816	rs30815585	T	22	C	8	0.261	FALSE	NA	FALSE	NA	NA
chr1	15792108	15792109	rs231272641	C	17	A	15	0.937	FALSE	NA	NA	FALSE	NA
chr1	15796631	15796632	rs32101305	G	40	A	14	0.201	FALSE	NA	FALSE	NA	NA
chr1	15805515	15805516	rs32103837	C	271	T	231	0.827	FALSE	FALSE	FALSE	FALSE	FALSE
chr1	15805594	15805595	rs229020991	T	1245	C	1457	0.825	FALSE	FALSE	FALSE	FALSE	FALSE
chr1	15805619	15805620	rs31383968	C	1711	T	1873	0.899	FALSE	FALSE	FALSE	FALSE	FALSE
chr1	15805656	15805657	rs31838899	G	1050	T	1079	0.97	FALSE	FALSE	FALSE	FALSE	FALSE
chr1	15805657	15805658	rs32696154	G	457	A	429	0.932	FALSE	FALSE	FALSE	FALSE	FALSE
chr1	15805910	15805911	rs13475079	T	350	C	325	0.92	FALSE	FALSE	FALSE	FALSE	FALSE
chr1	15805970	15805971	rs32105029	C	20	G	14	0.709	FALSE	NA	NA	FALSE	NA
chr1	15806045	15806046	rs225333700	G	58	C	42	0.682	FALSE	FALSE	NA	FALSE	NA
chr1	15806229	15806230	rs32106146	C	91	G	88	0.975	FALSE	FALSE	NA	FALSE	FALSE
chr1	15806687	15806688	rs32106149	C	13	T	21	0.6	FALSE	NA	NA	FALSE	NA
chr1	15814208	15814209	rs32112936	G	14	T	16	0.934	FALSE	NA	NA	FALSE	NA
chr1	15817077	15817078	rs229024548	C	33	T	47	0.66	FALSE	NA	NA	FALSE	NA
chr1	15817130	15817131	rs32108373	A	478	G	408	0.826	FALSE	NA	FALSE	FALSE	FALSE
chr1	15817195	15817196	rs251940525	G	23	A	11	0.403	FALSE	NA	NA	FALSE	NA
chr1	15817771	15817772	rs32110421	G	37	T	26	0.672	FALSE	NA	NA	FALSE	NA
chr1	15833248	15833249	rs48003729	C	28	G	2	0.0117	FALSE	NA	NA	FALSE	NA
chr1	15833609	15833610	rs222754195	G	109	T	39	0.175	FALSE	NA	NA	FALSE	NA
chr1	15833615	15833616	rs244857360	C	91	A	37	0.236	FALSE	NA	NA	FALSE	NA
chr1	15833617	15833618	rs265654404	G	48	A	4	0.00742	FALSE	NA	NA	FALSE	NA
chr1	15877171	15877172	rs51673165	C	49	A	106	0.304	FALSE	NA	NA	FALSE	NA
chr1	15902648	15902649	rs50017472	C	86	T	68	0.761	FALSE	NA	FALSE	FALSE	FALSE
chr1	15974862	15974863	rs223280053	T	10	C	22	0.376	FALSE	NA	FALSE	NA	NA
chr1	15990043	15990044	rs31896647	T	40	C	33	0.826	FALSE	NA	NA	FALSE	NA
chr1	15993768	15993769	rs32132374	A	24	G	17	0.705	FALSE	NA	FALSE	NA	NA
chr1	15996934	15996935	rs31782381	G	504	C	185	0.169	FALSE	NA	NA	FALSE	NA
chr1	15997017	15997018	rs30802115	G	140	A	46	0.139	FALSE	NA	NA	FALSE	NA
chr1	15997437	15997438	rs32130858	A	126	G	4	0.000225	TRUE	NA	NA	TRUE	NA
chr1	16008085	16008086	rs32133943	G	15	A	48	0.151	FALSE	NA	NA	FALSE	NA
chr1	16058718	16058719	rs250427659	G	42	C	30	0.681	FALSE	NA	FALSE	NA	NA
chr1	16058787	16058788	rs214929312	G	24	A	23	1	FALSE	NA	FALSE	NA	NA
chr1	16058849	16058850	rs251877098	T	37	C	32	0.877	FALSE	NA	FALSE	NA	NA
chr1	16059026	16059027	rs221588667	C	36	A	15	0.288	FALSE	NA	FALSE	NA	NA
chr1	16079200	16079201	rs250203048	T	36	A	30	0.84	FALSE	NA	NA	FALSE	FALSE
chr1	16093239	16093240	rs250049724	G	23	A	17	0.748	FALSE	NA	NA	NA	FALSE
chr1	16104341	16104342	rs245701976	G	24	A	25	1	FALSE	FALSE	NA	NA	NA
chr1	16104438	16104439	rs240087280	C	822	G	858	0.953	FALSE	FALSE	FALSE	FALSE	FALSE
chr1	16104715	16104716	rs241297183	G	96	C	80	0.814	FALSE	NA	NA	FALSE	FALSE
chr1	16104766	16104767	rs264070452	G	757	A	969	0.729	FALSE	FALSE	FALSE	FALSE	FALSE
chr1	16104924	16104925	rs227318838	C	240	T	225	0.933	FALSE	FALSE	FALSE	NA	FALSE
chr1	16106367	16106368	rs249001276	T	27	C	17	0.593	FALSE	NA	NA	FALSE	NA
chr1	16106454	16106455	rs231904044	A	135	C	119	0.869	FALSE	NA	FALSE	FALSE	NA
chr1	16107308	16107309	rs247996334	T	45	C	99	0.296	FALSE	NA	FALSE	FALSE	NA
chr1	16110480	16110481	rs265418498	T	16	C	21	0.782	FALSE	NA	NA	NA	FALSE
chr1	16110919	16110920	rs231035374	A	52	G	61	0.847	FALSE	NA	NA	FALSE	FALSE
chr1	16112201	16112202	rs234362686	T	16	C	17	1	FALSE	NA	FALSE	NA	NA
chr1	16113105	16113106	rs30653845	G	16	A	16	1	FALSE	NA	NA	FALSE	NA
chr1	16113560	16113561	rs32632357	A	26	G	27	1	FALSE	NA	NA	NA	FALSE
chr1	16113636	16113637	rs256098185	A	24	G	21	0.908	FALSE	NA	NA	FALSE	NA
chr1	16113744	16113745	rs581797604	T	39	C	6	0.0348	FALSE	NA	NA	FALSE	NA
chr1	16113809	16113810	rs258540946	G	108	C	53	0.342	FALSE	NA	NA	FALSE	FALSE
chr1	16114166	16114167	rs31302474	A	70	G	22	0.139	FALSE	NA	NA	FALSE	NA
chr1	16114208	16114209	rs242989673	G	70	T	6	0.00533	FALSE	NA	NA	FALSE	NA
chr1	16114279	16114280	rs32586306	G	14	A	18	0.814	FALSE	NA	NA	FALSE	NA
chr1	16115959	16115960	rs229031373	G	25	C	18	0.718	FALSE	NA	FALSE	NA	NA
chr1	16116238	16116239	rs238719678	C	32	T	12	0.244	FALSE	NA	NA	NA	FALSE
chr1	16116320	16116321	rs31792685	A	117	T	102	0.859	FALSE	NA	FALSE	NA	FALSE
chr1	16116344	16116345	rs249155782	A	30	C	7	0.0992	FALSE	NA	NA	NA	FALSE
chr1	16116687	16116688	rs233590982	A	28	C	35	0.8	FALSE	NA	FALSE	NA	FALSE
chr1	16122144	16122145	rs49239632	G	16	T	18	0.941	FALSE	NA	NA	NA	FALSE
chr1	16153129	16153130	rs229382126	A	24	G	34	0.681	FALSE	NA	NA	NA	FALSE
chr1	16153149	16153150	rs45959295	A	22	C	45	0.37	FALSE	NA	NA	NA	FALSE
chr1	16153218	16153219	rs47637522	A	29	G	47	0.544	FALSE	NA	NA	NA	FALSE
chr1	16172020	16172021	rs222425405	T	40	C	13	0.173	FALSE	NA	NA	FALSE	NA
chr1	16172077	16172078	rs240029222	C	33	T	33	1	FALSE	NA	NA	FALSE	NA
chr1	16172081	16172082	rs259469978	C	35	T	7	0.0659	FALSE	NA	NA	FALSE	NA
chr1	16172139	16172140	rs228335572	T	63	C	10	0.0274	FALSE	NA	NA	FALSE	NA
chr1	16172613	16172614	rs261651392	G	60	A	3	0.00186	TRUE	NA	NA	FALSE	NA
chr1	16172614	16172615	rs47417825	G	287	A	187	0.554	FALSE	NA	FALSE	FALSE	FALSE
chr1	16172662	16172663	rs239989476	C	31	T	0	0.000755	TRUE	NA	NA	FALSE	NA
chr1	16177743	16177744	rs49875157	G	28	A	8	0.153	FALSE	NA	NA	NA	FALSE
chr1	16199409	16199410	rs235405207	A	275	G	340	0.77	FALSE	NA	NA	FALSE	NA
chr1	16199415	16199416	rs255259113	G	121	C	153	0.752	FALSE	NA	FALSE	FALSE	NA
chr1	16199446	16199447	rs214452564	C	96	T	47	0.343	FALSE	NA	NA	FALSE	NA
chr1	16199457	16199458	rs232960670	G	376	A	494	0.704	FALSE	NA	NA	FALSE	NA
chr1	16199459	16199460	rs252092851	T	96	C	50	0.386	FALSE	NA	NA	FALSE	NA
chr1	16199496	16199497	rs243268863	A	415	G	411	0.992	FALSE	NA	FALSE	FALSE	NA
chr1	16199517	16199518	rs255734048	G	251	A	274	0.906	FALSE	NA	NA	FALSE	NA
chr1	16212569	16212570	rs219623164	A	19	G	14	0.759	FALSE	NA	NA	NA	FALSE
chr1	16225349	16225350	rs50259662	C	32	T	35	0.937	FALSE	NA	NA	FALSE	FALSE
chr1	16225741	16225742	rs48857920	G	7	T	37	0.0566	FALSE	NA	NA	NA	FALSE
chr1	16228298	16228299	rs6279455	T	47	C	73	0.565	FALSE	NA	NA	NA	FALSE
chr1	16228473	16228474	rs221117568	G	69	A	60	0.865	FALSE	NA	NA	NA	FALSE
chr1	16228774	16228775	rs223629968	G	23	A	17	0.748	FALSE	NA	NA	NA	FALSE
chr1	16228840	16228841	rs46033082	A	42	G	51	0.816	FALSE	NA	NA	FALSE	FALSE
chr1	16249722	16249723	rs31420129	A	34	G	8	0.0943	FALSE	NA	NA	FALSE	NA
chr1	16271803	16271804	rs48801490	G	36	A	6	0.0439	FALSE	NA	NA	FALSE	NA
chr1	16272264	16272265	rs46426338	G	18	A	27	0.643	FALSE	NA	FALSE	NA	NA
chr1	16293429	16293430	rs246664960	A	7	G	23	0.188	FALSE	NA	FALSE	NA	NA
chr1	16297824	16297825	rs31885005	C	13	T	18	0.746	FALSE	NA	NA	NA	FALSE
chr1	16309275	16309276	rs48221620	T	162	C	2	1.84e-05	TRUE	NA	NA	TRUE	NA
chr1	16310097	16310098	rs265898534	C	51	T	24	0.339	FALSE	NA	NA	FALSE	NA
chr1	16310149	16310150	rs47775080	A	356	G	170	0.308	FALSE	NA	NA	FALSE	NA
chr1	16310188	16310189	rs49928528	T	321	C	147	0.283	FALSE	NA	NA	FALSE	NA
chr1	16310209	16310210	rs51642600	A	77	G	48	0.535	FALSE	NA	NA	FALSE	NA
chr1	16433603	16433604	rs242921881	A	89	T	65	0.68	FALSE	FALSE	FALSE	FALSE	NA
chr1	16468829	16468830	rs224958544	T	6	G	25	0.116	FALSE	FALSE	NA	NA	NA
chr1	16518767	16518768	rs263973111	G	204	A	105	0.364	FALSE	FALSE	FALSE	FALSE	FALSE
chr1	16534361	16534362	rs249869404	A	33	G	9	0.129	FALSE	FALSE	NA	NA	NA
chr1	16616624	16616625	rs244612513	A	25	G	21	0.865	FALSE	FALSE	NA	NA	NA
chr1	16617946	16617947	rs235777183	A	17	G	18	1	FALSE	FALSE	NA	NA	NA
chr1	16618099	16618100	rs219244020	G	26	T	20	0.777	FALSE	FALSE	NA	NA	NA
chr1	16619022	16619023	rs248662275	A	59	C	66	0.896	FALSE	FALSE	FALSE	FALSE	NA
chr1	16619394	16619395	rs32378673	G	1011	A	1153	0.854	FALSE	FALSE	FALSE	FALSE	FALSE
chr1	16626284	16626285	rs51159180	G	11	A	19	0.556	FALSE	NA	FALSE	NA	NA
chr1	16627059	16627060	rs45766678	A	51	T	4	0.00606	FALSE	NA	NA	NA	TRUE
chr1	16627134	16627135	rs49585567	T	29	C	3	0.021	FALSE	NA	NA	NA	TRUE
chr1	16627159	16627160	rs49523263	G	56	A	3	0.00238	TRUE	NA	NA	NA	TRUE
chr1	16656561	16656562	rs32446612	T	32	A	23	0.701	FALSE	NA	NA	FALSE	NA
chr1	16656682	16656683	rs239752702	G	32	A	36	0.906	FALSE	FALSE	NA	FALSE	NA
chr1	16656970	16656971	rs226087706	T	346	C	298	0.837	FALSE	FALSE	FALSE	FALSE	FALSE
chr1	16657064	16657065	rs51567455	C	1342	A	1300	0.965	FALSE	FALSE	FALSE	FALSE	FALSE
chr1	16657154	16657155	rs51871549	G	1107	A	985	0.87	FALSE	FALSE	FALSE	FALSE	FALSE
chr1	16657164	16657165	rs256448107	G	339	A	286	0.815	FALSE	NA	FALSE	FALSE	FALSE
chr1	16657191	16657192	rs50911971	C	1405	G	1314	0.926	FALSE	FALSE	FALSE	FALSE	FALSE
chr1	16657506	16657507	rs243802616	G	26	A	6	0.106	FALSE	NA	FALSE	NA	NA
chr1	16657526	16657527	rs256999443	T	136	C	11	0.00272	TRUE	NA	NA	FALSE	NA
chr1	16665165	16665166	rs218623740	C	625	G	649	0.959	FALSE	FALSE	FALSE	FALSE	FALSE
chr1	16665171	16665172	rs51952276	C	590	G	586	0.994	FALSE	FALSE	FALSE	FALSE	FALSE
chr1	16665215	16665216	rs230437231	T	554	C	579	0.952	FALSE	FALSE	NA	FALSE	FALSE
chr1	16665447	16665448	rs47851490	C	35	G	47	0.717	FALSE	NA	FALSE	FALSE	NA
chr1	16665768	16665769	rs48385647	T	61	C	56	0.926	FALSE	NA	FALSE	FALSE	NA
chr1	16665911	16665912	rs216546839	G	37	A	50	0.709	FALSE	NA	FALSE	FALSE	NA
chr1	16688133	16688134	rs263473773	C	20	A	18	0.946	FALSE	NA	NA	NA	FALSE
chr1	16688392	16688393	rs50265115	G	71	A	92	0.734	FALSE	FALSE	FALSE	FALSE	NA
chr1	16688727	16688728	rs239144686	G	21	A	10	0.409	FALSE	FALSE	NA	NA	NA
chr1	16689672	16689673	rs32127884	A	20	G	12	0.579	FALSE	FALSE	NA	NA	NA
chr1	16696770	16696771	rs32128039	A	29	G	29	1	FALSE	FALSE	NA	NA	NA
chr1	16747411	16747412	rs46761859	G	14	A	22	0.618	FALSE	FALSE	NA	NA	NA
chr1	16747685	16747686	rs227771422	T	13	C	25	0.452	FALSE	FALSE	NA	NA	NA
chr1	16758926	16758927	rs244657955	C	13	T	20	0.645	FALSE	FALSE	NA	NA	NA
chr1	16759056	16759057	rs226908842	C	45	T	41	0.925	FALSE	FALSE	NA	NA	NA
chr1	16759191	16759192	rs32133650	C	17	T	24	0.705	FALSE	FALSE	NA	NA	NA
chr1	16759258	16759259	rs248933190	T	75	G	35	0.319	FALSE	FALSE	NA	NA	NA
chr1	16759279	16759280	rs219360670	T	71	C	34	0.337	FALSE	FALSE	NA	NA	NA
chr1	16760443	16760444	rs32134396	A	41	G	99	0.244	FALSE	FALSE	NA	NA	NA
chr1	16760542	16760543	rs31342372	T	14	C	22	0.618	FALSE	FALSE	NA	NA	NA
chr1	16798559	16798560	rs256678563	T	29	C	75	0.218	FALSE	FALSE	FALSE	FALSE	NA
chr1	16798581	16798582	rs222585000	C	12	T	27	0.344	FALSE	FALSE	NA	NA	NA
chr1	16813959	16813960	rs264177994	T	1	C	50	0.000599	TRUE	TRUE	NA	NA	NA
chr1	16814018	16814019	rs249897658	C	2	A	181	1.18e-05	TRUE	TRUE	NA	NA	NA
chr1	16814038	16814039	rs220168121	G	4	A	179	5.69e-05	TRUE	TRUE	NA	NA	NA
chr1	17096874	17096875	rs248073027	G	20	T	10	0.446	FALSE	NA	NA	NA	FALSE
chr1	17096974	17096975	rs218785444	G	19	C	19	1	FALSE	NA	NA	FALSE	NA
chr1	17098008	17098009	rs237483360	G	212	C	173	0.782	FALSE	FALSE	NA	FALSE	FALSE
chr1	17098027	17098028	rs226082672	G	81	C	116	0.63	FALSE	NA	NA	FALSE	FALSE
chr1	17123644	17123645	rs233408651	G	91	T	44	0.336	FALSE	FALSE	FALSE	FALSE	NA
chr1	17163765	17163766	rs32161370	T	90	A	96	0.941	FALSE	FALSE	FALSE	FALSE	FALSE
chr1	18106334	18106335	rs265573099	G	19	T	24	0.81	FALSE	NA	NA	FALSE	NA
chr1	18106337	18106338	rs46971763	G	32	T	29	0.931	FALSE	NA	NA	FALSE	NA
chr1	18106373	18106374	rs47690215	C	35	T	26	0.727	FALSE	NA	FALSE	NA	NA
chr1	18106876	18106877	rs48357899	G	31	C	4	0.0295	FALSE	NA	NA	FALSE	NA
chr1	18106945	18106946	rs217263918	T	43	C	31	0.689	FALSE	NA	FALSE	FALSE	NA
chr1	18961605	18961606	rs49662851	C	12	T	64	0.0413	FALSE	NA	NA	FALSE	NA
chr1	18970367	18970368	rs225191070	C	23	T	18	0.802	FALSE	NA	NA	FALSE	NA
chr1	19205707	19205708	rs39495733	T	19	C	18	1	FALSE	NA	FALSE	NA	NA
chr1	19205727	19205728	rs37700582	A	45	T	48	0.954	FALSE	NA	FALSE	NA	NA
chr1	19205768	19205769	rs212566958	G	32	T	19	0.533	FALSE	NA	FALSE	NA	NA
chr1	19210414	19210415	rs37118055	G	20	A	11	0.513	FALSE	NA	FALSE	NA	NA
chr1	19211886	19211887	rs262208055	A	15	C	22	0.678	FALSE	NA	FALSE	NA	NA
chr1	19244729	19244730	rs37097042	A	28	G	24	0.88	FALSE	NA	FALSE	NA	NA
chr1	19382624	19382625	rs222054800	C	8	T	22	0.261	FALSE	NA	FALSE	NA	NA
chr1	19389039	19389040	rs255083039	A	26	G	57	0.315	FALSE	NA	FALSE	NA	NA
chr1	19473728	19473729	rs13475750	T	100	C	149	0.589	FALSE	NA	FALSE	NA	NA
chr1	19473824	19473825	rs263392534	G	40	A	43	0.948	FALSE	NA	FALSE	NA	NA
chr1	19473830	19473831	rs51605675	T	32	C	33	1	FALSE	NA	FALSE	NA	NA
chr1	19528965	19528966	rs246308515	A	24	G	24	1	FALSE	NA	FALSE	NA	NA
chr1	19531586	19531587	rs254753780	A	27	G	25	0.96	FALSE	NA	FALSE	NA	NA
chr1	19531640	19531641	rs223708824	C	87	T	80	0.921	FALSE	NA	FALSE	NA	NA
chr1	19531782	19531783	rs244187536	C	30	T	22	0.723	FALSE	NA	FALSE	NA	NA
chr1	19534793	19534794	rs31804701	A	16	G	28	0.512	FALSE	NA	FALSE	NA	NA
chr1	20058531	20058532	rs263055893	C	51	T	62	0.809	FALSE	NA	NA	FALSE	NA
chr1	20058536	20058537	rs217184293	T	36	C	51	0.662	FALSE	NA	NA	FALSE	NA
chr1	20068424	20068425	rs6219255	T	16	C	24	0.651	FALSE	NA	NA	NA	FALSE
chr1	20068445	20068446	rs6219288	A	14	G	21	0.662	FALSE	NA	NA	NA	FALSE
chr1	20069910	20069911	rs3693054	G	116	T	80	0.619	FALSE	NA	NA	FALSE	NA
chr1	20069947	20069948	rs251690700	C	46	T	51	0.911	FALSE	NA	NA	FALSE	NA
chr1	20069973	20069974	rs261699937	C	56	A	63	0.89	FALSE	NA	NA	FALSE	NA
chr1	20069986	20069987	rs3693634	C	157	T	118	0.699	FALSE	NA	NA	FALSE	NA
chr1	20070064	20070065	rs243647656	T	23	A	25	0.957	FALSE	NA	NA	FALSE	NA
chr1	20117495	20117496	rs217723958	A	0	G	128	3.2e-06	TRUE	NA	NA	TRUE	NA
chr1	20117521	20117522	rs240055061	C	5	T	64	0.00465	FALSE	NA	NA	FALSE	NA
chr1	20120423	20120424	rs31976407	A	19	G	29	0.623	FALSE	NA	NA	FALSE	NA
chr1	20157522	20157523	rs239209933	T	37	G	24	0.599	FALSE	NA	NA	FALSE	NA
chr1	20306317	20306318	rs239709860	T	23	G	25	0.957	FALSE	NA	NA	FALSE	NA
chr1	20326438	20326439	rs50776497	C	11	T	29	0.256	FALSE	NA	FALSE	NA	NA
chr1	20364576	20364577	rs213803781	A	34	G	34	1	FALSE	NA	FALSE	NA	NA
chr1	20364657	20364658	rs220579016	G	35	A	32	0.937	FALSE	NA	FALSE	NA	NA
chr1	20454842	20454843	rs51264185	T	29	C	26	0.924	FALSE	NA	FALSE	NA	NA
chr1	20477943	20477944	rs212626268	C	64	T	38	0.5	FALSE	NA	NA	FALSE	NA
chr1	20481953	20481954	rs51791486	C	45	T	0	0.000193	TRUE	NA	NA	TRUE	NA
chr1	20481967	20481968	rs253939794	C	37	G	43	0.867	FALSE	NA	NA	FALSE	NA
chr1	20482003	20482004	rs45897610	G	161	C	113	0.631	FALSE	NA	NA	FALSE	NA
chr1	20482075	20482076	rs46248659	C	170	T	42	0.0657	FALSE	NA	NA	FALSE	NA
chr1	20513923	20513924	rs48615381	T	91	C	109	0.814	FALSE	FALSE	NA	FALSE	FALSE
chr1	20571612	20571613	rs256548701	C	38	T	1	0.00161	TRUE	NA	NA	NA	TRUE
chr1	20571613	20571614	rs108573719	G	23	T	25	0.957	FALSE	NA	NA	NA	FALSE
chr1	20605727	20605728	rs45704848	T	11	G	21	0.473	FALSE	NA	FALSE	NA	NA
chr1	20618044	20618045	rs49683302	G	340	T	264	0.726	FALSE	NA	FALSE	FALSE	FALSE
chr1	20618078	20618079	rs217861616	T	26	A	46	0.473	FALSE	NA	FALSE	NA	NA
chr1	20618137	20618138	rs48407920	C	326	T	281	0.839	FALSE	NA	FALSE	FALSE	NA
chr1	20618153	20618154	rs48108260	C	78	T	86	0.906	FALSE	NA	FALSE	FALSE	NA
chr1	20618445	20618446	rs32190315	T	35	C	43	0.809	FALSE	NA	FALSE	NA	NA
chr1	20619584	20619585	rs32755683	C	192	T	119	0.513	FALSE	NA	FALSE	FALSE	NA
chr1	20619596	20619597	rs257846839	G	18	A	25	0.718	FALSE	NA	NA	FALSE	NA
chr1	20619613	20619614	rs224106692	A	165	G	264	0.517	FALSE	NA	FALSE	FALSE	NA
chr1	20653920	20653921	rs257890671	G	14	C	18	0.814	FALSE	NA	NA	FALSE	NA
chr1	20654309	20654310	rs232908300	A	62	G	84	0.691	FALSE	NA	FALSE	FALSE	NA
chr1	20654347	20654348	rs247350414	C	47	T	74	0.553	FALSE	NA	FALSE	FALSE	NA
chr1	20654351	20654352	rs30607702	C	151	T	118	0.74	FALSE	NA	FALSE	FALSE	NA
chr1	20800114	20800115	rs31782962	C	43	G	52	0.819	FALSE	NA	FALSE	NA	NA
chr1	20801832	20801833	rs36591064	A	26	G	16	0.577	FALSE	NA	FALSE	NA	NA
chr1	20801882	20801883	rs47718405	C	185	A	287	0.544	FALSE	FALSE	FALSE	FALSE	FALSE
chr1	20820346	20820347	rs242760477	A	329	G	352	0.928	FALSE	FALSE	NA	FALSE	FALSE
chr1	20820458	20820459	rs265119720	C	344	T	294	0.829	FALSE	FALSE	FALSE	FALSE	FALSE
chr1	20820475	20820476	rs230930802	A	228	C	207	0.898	FALSE	FALSE	FALSE	FALSE	FALSE
chr1	20823922	20823923	rs253324879	T	16	C	17	1	FALSE	NA	FALSE	NA	NA
chr1	20836957	20836958	rs234412827	G	32	A	5	0.0421	FALSE	NA	NA	NA	FALSE
chr1	20846359	20846360	rs30952711	T	36	C	41	0.889	FALSE	NA	NA	NA	FALSE
chr1	20863020	20863021	rs249935548	A	13	G	25	0.452	FALSE	NA	NA	NA	FALSE
chr1	20863884	20863885	rs36760056	T	148	C	94	0.538	FALSE	NA	NA	FALSE	FALSE
chr1	20863938	20863939	rs37619438	G	119	A	8	0.00175	TRUE	NA	NA	FALSE	TRUE
chr1	20863961	20863962	rs216619074	T	138	C	125	0.899	FALSE	NA	NA	FALSE	FALSE
chr1	20864016	20864017	rs248169500	C	34	T	3	0.0128	FALSE	NA	NA	NA	TRUE
chr1	20875905	20875906	rs32215856	T	75	A	50	0.596	FALSE	NA	NA	NA	FALSE
chr1	20879563	20879564	rs256884989	G	31	A	26	0.853	FALSE	NA	NA	NA	FALSE
chr1	20879564	20879565	rs263020313	C	105	T	80	0.719	FALSE	NA	NA	NA	FALSE
chr1	20890492	20890493	rs32755390	G	853	C	929	0.905	FALSE	FALSE	FALSE	FALSE	FALSE
chr1	20890496	20890497	rs32466592	T	260	A	372	0.619	FALSE	FALSE	FALSE	FALSE	FALSE
chr1	20890621	20890622	rs239041684	C	144	T	124	0.843	FALSE	FALSE	FALSE	NA	FALSE
chr1	20890816	20890817	rs31470751	T	44	C	56	0.765	FALSE	FALSE	NA	NA	FALSE
chr1	20891051	20891052	rs32516075	A	101	C	92	0.909	FALSE	FALSE	NA	FALSE	FALSE
chr1	20891873	20891874	rs6296531	T	14	C	17	0.872	FALSE	NA	NA	NA	FALSE
chr1	20912794	20912795	rs253009339	C	20	T	14	0.709	FALSE	NA	NA	NA	FALSE
chr1	20917041	20917042	rs218758485	C	8	T	45	0.0436	FALSE	NA	NA	NA	FALSE
chr1	20917114	20917115	rs37473054	T	10	C	32	0.172	FALSE	NA	NA	NA	FALSE
chr1	20917676	20917677	rs46895439	G	8	A	22	0.261	FALSE	NA	NA	NA	FALSE
chr1	20923333	20923334	rs37137501	C	25	T	29	0.884	FALSE	NA	NA	NA	FALSE
chr1	20923383	20923384	rs39020453	C	38	T	41	0.946	FALSE	NA	FALSE	NA	FALSE
chr1	20933604	20933605	rs266026671	T	72	A	44	0.52	FALSE	FALSE	FALSE	FALSE	NA
chr1	20933605	20933606	rs39284463	G	269	A	232	0.84	FALSE	FALSE	FALSE	FALSE	FALSE
chr1	20933655	20933656	rs37071413	G	165	C	158	0.959	FALSE	FALSE	FALSE	FALSE	FALSE
chr1	20933677	20933678	rs49966786	C	28	A	40	0.665	FALSE	NA	FALSE	FALSE	NA
chr1	20940297	20940298	rs263903144	C	86	T	2	0.000221	TRUE	NA	NA	FALSE	TRUE
chr1	20940323	20940324	rs36904959	G	88	A	2	0.000203	TRUE	NA	NA	TRUE	NA
chr1	20951618	20951619	rs245645914	T	414	C	376	0.895	FALSE	FALSE	FALSE	FALSE	FALSE
chr1	20951641	20951642	rs37689868	A	492	G	431	0.855	FALSE	FALSE	FALSE	FALSE	FALSE
chr1	20974835	20974836	rs38096561	A	11	G	46	0.0848	FALSE	NA	NA	NA	FALSE
chr1	20984691	20984692	rs585050489	T	63	A	2	0.000714	TRUE	TRUE	NA	NA	NA
chr1	20986712	20986713	rs240136170	T	22	C	23	1	FALSE	FALSE	NA	NA	NA
chr1	20995854	20995855	rs256575832	T	29	C	73	0.231	FALSE	NA	NA	NA	FALSE
chr1	20996862	20996863	rs36999755	A	46	G	79	0.477	FALSE	NA	NA	NA	FALSE
chr1	20996877	20996878	rs259152151	G	21	T	40	0.425	FALSE	NA	NA	NA	FALSE
chr1	20997348	20997349	rs36853401	A	40	G	62	0.572	FALSE	NA	NA	FALSE	FALSE
chr1	20998142	20998143	rs39312933	T	36	C	31	0.874	FALSE	NA	NA	NA	FALSE
chr1	21002791	21002792	rs38926822	A	41	G	24	0.507	FALSE	NA	NA	NA	FALSE
chr1	21002835	21002836	rs38698965	T	33	C	24	0.71	FALSE	NA	NA	NA	FALSE
chr1	21002866	21002867	rs232939790	G	38	C	77	0.355	FALSE	NA	NA	NA	FALSE
chr1	21008977	21008978	rs36247353	T	47	G	63	0.709	FALSE	NA	NA	NA	FALSE
chr1	21009116	21009117	rs49611537	A	28	G	52	0.431	FALSE	NA	NA	NA	FALSE
chr1	21010415	21010416	rs36566280	A	27	C	47	0.485	FALSE	NA	NA	NA	FALSE
chr1	21014613	21014614	rs36802061	C	29	T	41	0.673	FALSE	NA	FALSE	NA	FALSE
chr1	21014627	21014628	rs260831778	G	92	T	96	0.965	FALSE	NA	FALSE	NA	FALSE
chr1	21027673	21027674	rs50158696	A	11	G	19	0.556	FALSE	NA	NA	FALSE	NA
chr1	21031870	21031871	rs47693560	T	2	A	29	0.0105	FALSE	NA	NA	FALSE	NA
chr1	21031893	21031894	rs46921130	T	8	C	55	0.0239	FALSE	NA	NA	FALSE	NA
chr1	21036059	21036060	rs49024415	G	41	C	179	0.053	FALSE	FALSE	NA	NA	FALSE
chr1	21036106	21036107	rs47328501	A	12	G	41	0.138	FALSE	FALSE	NA	NA	NA
chr1	21038033	21038034	rs36239957	A	21	G	40	0.425	FALSE	NA	NA	FALSE	NA
chr1	21038089	21038090	rs36533739	C	32	T	23	0.701	FALSE	NA	NA	FALSE	NA
chr1	21038115	21038116	rs37269960	G	39	A	9	0.0845	FALSE	NA	NA	FALSE	NA
chr1	21038651	21038652	rs36650426	A	20	C	11	0.513	FALSE	NA	NA	NA	FALSE
chr1	21040379	21040380	rs32173301	C	27	T	17	0.593	FALSE	FALSE	NA	NA	NA
chr1	21040394	21040395	rs32440133	A	75	C	41	0.429	FALSE	FALSE	NA	NA	NA
chr1	21040410	21040411	rs252563980	A	45	G	11	0.0899	FALSE	FALSE	NA	NA	NA
chr1	21040991	21040992	rs31684121	T	9	C	54	0.0337	FALSE	FALSE	NA	NA	NA
chr1	21041016	21041017	rs219110575	T	9	C	50	0.0423	FALSE	FALSE	NA	NA	NA
chr1	21041062	21041063	rs252327338	T	18	C	62	0.12	FALSE	FALSE	NA	NA	NA
chr1	21044943	21044944	rs3694919	A	36	G	46	0.767	FALSE	NA	NA	FALSE	NA
chr1	21049188	21049189	rs37388231	G	11	A	44	0.0954	FALSE	NA	NA	NA	FALSE
chr1	21059569	21059570	rs233601884	T	33	C	16	0.383	FALSE	NA	NA	FALSE	NA
chr1	21059840	21059841	rs237592240	G	33	T	12	0.228	FALSE	NA	NA	FALSE	NA
chr1	21059887	21059888	rs226774119	C	36	G	38	0.971	FALSE	NA	NA	FALSE	NA
chr1	21059909	21059910	rs245873195	G	44	A	40	0.923	FALSE	NA	NA	FALSE	NA
chr1	21059926	21059927	rs233298049	G	41	A	32	0.769	FALSE	NA	NA	FALSE	NA
chr1	21060044	21060045	rs31819910	A	22	T	14	0.618	FALSE	NA	NA	FALSE	NA
chr1	21068003	21068004	rs32568626	C	139	T	131	0.942	FALSE	NA	FALSE	FALSE	FALSE
chr1	21068615	21068616	rs37608346	A	135	G	54	0.22	FALSE	NA	FALSE	FALSE	FALSE
chr1	21068629	21068630	rs31797546	A	213	G	100	0.302	FALSE	NA	FALSE	FALSE	FALSE
chr1	21068633	21068634	rs260339787	G	38	A	13	0.194	FALSE	NA	NA	FALSE	NA
chr1	21068709	21068710	rs223070512	C	48	T	29	0.525	FALSE	NA	FALSE	NA	FALSE
chr1	21068721	21068722	rs230359224	A	28	G	12	0.321	FALSE	NA	NA	NA	FALSE
chr1	21069000	21069001	rs249705733	T	24	A	37	0.599	FALSE	NA	NA	FALSE	NA
chr1	21070021	21070022	rs230885413	A	71	G	26	0.195	FALSE	NA	NA	FALSE	NA
chr1	21070027	21070028	rs257077400	G	61	A	18	0.125	FALSE	NA	NA	FALSE	NA
chr1	21070271	21070272	rs243167928	G	58	T	35	0.517	FALSE	NA	NA	FALSE	FALSE
chr1	21077329	21077330	rs254966769	A	17	G	47	0.206	FALSE	FALSE	NA	NA	FALSE
chr1	21078445	21078446	rs235131903	A	36	G	6	0.0439	FALSE	NA	NA	FALSE	NA
chr1	21078661	21078662	rs242254775	C	38	T	49	0.756	FALSE	NA	NA	FALSE	FALSE
chr1	21080574	21080575	rs248611886	C	53	T	22	0.265	FALSE	NA	NA	FALSE	NA
chr1	21080638	21080639	rs31876889	G	66	A	74	0.891	FALSE	NA	NA	FALSE	NA
chr1	21091930	21091931	rs37246817	T	11	A	22	0.436	FALSE	NA	FALSE	NA	NA
chr1	21091949	21091950	rs37181614	T	15	C	36	0.288	FALSE	NA	FALSE	NA	NA
chr1	21097085	21097086	rs37642201	T	20	C	17	0.89	FALSE	NA	NA	NA	FALSE
chr1	21125199	21125200	rs39328406	C	222	T	202	0.9	FALSE	NA	FALSE	FALSE	NA
chr1	21161978	21161979	rs219217167	A	190	T	115	0.492	FALSE	FALSE	FALSE	FALSE	FALSE
chr1	21166441	21166442	rs108793154	A	121	G	163	0.686	FALSE	NA	FALSE	NA	FALSE
chr1	21166464	21166465	rs107936046	T	102	C	162	0.529	FALSE	NA	FALSE	NA	FALSE
chr1	21189147	21189148	rs51435820	T	1	C	52	0.000518	TRUE	TRUE	NA	NA	NA
chr1	21218741	21218742	rs49512799	C	66	G	58	0.877	FALSE	FALSE	FALSE	NA	NA
chr1	21218878	21218879	rs583233073	C	41	T	3	0.00694	FALSE	NA	NA	NA	TRUE
chr1	21227948	21227949	rs230685691	A	49	G	62	0.768	FALSE	NA	NA	NA	FALSE
chr1	21227960	21227961	rs257103045	G	73	A	125	0.469	FALSE	NA	NA	NA	FALSE
chr1	21227997	21227998	rs223089675	C	57	T	93	0.516	FALSE	NA	NA	NA	FALSE
chr1	21228839	21228840	rs230511813	T	19	C	30	0.591	FALSE	NA	NA	FALSE	NA
chr1	21228854	21228855	rs243545027	T	31	C	47	0.603	FALSE	NA	NA	FALSE	NA
chr1	21231526	21231527	rs231596613	T	27	C	32	0.858	FALSE	NA	NA	FALSE	NA
chr1	21231551	21231552	rs48791173	A	11	T	19	0.556	FALSE	NA	NA	FALSE	NA
chr1	21231820	21231821	rs228722024	A	199	T	165	0.8	FALSE	NA	NA	FALSE	FALSE
chr1	21231822	21231823	rs249012475	G	175	T	147	0.815	FALSE	NA	NA	FALSE	FALSE
chr1	21235629	21235630	rs247422061	A	26	G	23	0.915	FALSE	NA	NA	NA	FALSE
chr1	21240149	21240150	rs217197753	A	33	G	27	0.825	FALSE	NA	FALSE	FALSE	NA
chr1	21240504	21240505	rs229216717	G	230	A	250	0.912	FALSE	NA	FALSE	FALSE	FALSE
chr1	21240507	21240508	rs46289515	T	660	G	761	0.843	FALSE	NA	FALSE	FALSE	FALSE
chr1	21241358	21241359	rs262590835	G	4	A	38	0.0158	FALSE	NA	NA	FALSE	NA
chr1	21243370	21243371	rs238756966	G	17	T	14	0.872	FALSE	NA	NA	FALSE	NA
chr1	21243453	21243454	rs221440289	G	25	T	31	0.814	FALSE	NA	NA	FALSE	NA
chr1	21243483	21243484	rs234243714	G	19	C	54	0.189	FALSE	NA	NA	FALSE	NA
chr1	21243721	21243722	rs586170860	T	17	C	21	0.84	FALSE	NA	NA	FALSE	NA
chr1	21244263	21244264	rs228114648	A	13	G	18	0.746	FALSE	NA	NA	FALSE	NA
chr1	21244475	21244476	rs247129670	A	24	G	14	0.54	FALSE	NA	NA	FALSE	NA
chr1	21252742	21252743	rs583361726	G	25	A	37	0.636	FALSE	NA	NA	FALSE	NA
chr1	21252765	21252766	rs255292177	C	35	G	15	0.305	FALSE	NA	NA	FALSE	NA
chr1	21253244	21253245	rs50514671	G	23	A	23	1	FALSE	NA	NA	FALSE	NA
chr1	21255820	21255821	rs260740955	A	31	G	37	0.844	FALSE	NA	NA	FALSE	NA
chr1	21271638	21271639	rs47107342	A	291	G	284	0.977	FALSE	FALSE	FALSE	FALSE	FALSE
chr1	21296395	21296396	rs49415970	G	51	C	43	0.84	FALSE	NA	FALSE	NA	FALSE
chr1	21298321	21298322	rs52443964	C	28	T	21	0.749	FALSE	NA	NA	NA	FALSE
chr1	21300068	21300069	rs30801776	T	16	C	17	1	FALSE	NA	FALSE	NA	NA
chr1	21301840	21301841	rs32280547	A	64	T	36	0.456	FALSE	NA	FALSE	NA	NA
chr1	21304366	21304367	rs50988230	T	107	C	78	0.674	FALSE	NA	NA	FALSE	NA
chr1	21304977	21304978	rs46995480	T	59	C	39	0.596	FALSE	NA	NA	FALSE	NA
chr1	21304996	21304997	rs48654989	C	29	T	34	0.866	FALSE	NA	NA	FALSE	NA
chr1	21320409	21320410	rs47166944	T	58	A	56	0.981	FALSE	NA	NA	FALSE	NA
chr1	21320450	21320451	rs108692550	T	71	C	148	0.321	FALSE	NA	NA	FALSE	NA
chr1	21324239	21324240	rs31822358	A	44	G	59	0.711	FALSE	NA	FALSE	FALSE	NA
chr1	21324362	21324363	rs234888036	G	22	T	23	1	FALSE	NA	NA	FALSE	NA
chr1	21324432	21324433	rs32467210	G	71	C	73	0.985	FALSE	NA	NA	FALSE	NA
chr1	21324460	21324461	rs31963250	G	32	C	61	0.405	FALSE	NA	NA	FALSE	NA
chr1	21324619	21324620	rs30856072	G	10	A	36	0.13	FALSE	NA	NA	FALSE	NA
chr1	21411722	21411723	rs32476234	T	40	C	80	0.362	FALSE	NA	NA	NA	FALSE
chr1	21411787	21411788	rs262186325	T	12	G	21	0.536	FALSE	NA	NA	NA	FALSE
chr1	21425845	21425846	rs263784791	C	18	T	34	0.441	FALSE	FALSE	NA	NA	NA
chr1	21531007	21531008	rs32263411	A	241	G	158	0.561	FALSE	NA	FALSE	FALSE	NA
chr1	21531041	21531042	rs32263413	A	23	G	18	0.802	FALSE	NA	NA	FALSE	NA
chr1	21554781	21554782	rs32269227	G	14	A	18	0.814	FALSE	FALSE	NA	NA	NA
chr1	21559793	21559794	rs31692654	T	8	A	28	0.153	FALSE	FALSE	NA	NA	NA
chr1	21614177	21614178	rs233040819	T	21	G	26	0.825	FALSE	NA	NA	NA	FALSE
chr1	21618900	21618901	rs232306152	T	14	C	47	0.137	FALSE	FALSE	NA	NA	NA
chr1	21635576	21635577	rs32276209	A	14	G	35	0.268	FALSE	NA	NA	NA	FALSE
chr1	21830060	21830061	rs32305529	G	52	A	24	0.326	FALSE	FALSE	NA	NA	FALSE
chr1	21830105	21830106	rs32305532	A	14	C	22	0.618	FALSE	NA	NA	NA	FALSE
chr1	21960120	21960121	rs30469470	G	71	A	61	0.852	FALSE	FALSE	NA	NA	NA
chr1	21961100	21961101	rs32475374	G	44	T	37	0.842	FALSE	FALSE	NA	NA	NA
chr1	21962587	21962588	rs246349059	G	33	T	4	0.0245	FALSE	FALSE	NA	NA	NA
chr1	21962678	21962679	rs212966447	A	24	G	23	1	FALSE	FALSE	NA	NA	NA
chr1	21962693	21962694	rs238302088	C	41	T	22	0.44	FALSE	FALSE	NA	NA	NA
chr1	21963223	21963224	rs264232420	T	57	G	30	0.41	FALSE	FALSE	NA	NA	NA
chr1	21967385	21967386	rs264474742	A	37	T	35	0.97	FALSE	FALSE	NA	NA	NA
chr1	21979979	21979980	rs32323591	C	34	T	46	0.711	FALSE	NA	NA	FALSE	FALSE
chr1	22116583	22116584	rs212467898	C	160	T	24	0.0161	FALSE	NA	NA	FALSE	NA
chr1	22116632	22116633	rs231080856	T	89	A	7	0.00344	TRUE	NA	NA	FALSE	NA
chr1	22116651	22116652	rs250075686	T	101	A	110	0.916	FALSE	NA	FALSE	FALSE	NA
chr1	22117315	22117316	rs37030551	C	37	G	0	0.000398	TRUE	NA	NA	TRUE	NA
chr1	22117363	22117364	rs249768186	T	88	C	8	0.00512	FALSE	NA	NA	FALSE	NA
chr1	22117371	22117372	rs37632447	A	91	C	8	0.00456	FALSE	NA	NA	FALSE	NA
chr1	22133301	22133302	rs233770445	G	30	A	2	0.00942	FALSE	NA	NA	FALSE	NA
chr1	22269080	22269081	rs240313018	A	16	T	14	0.934	FALSE	NA	NA	NA	FALSE
chr1	22269104	22269105	rs36606623	G	17	C	22	0.792	FALSE	NA	NA	NA	FALSE
chr1	22269117	22269118	rs37140472	T	55	C	72	0.729	FALSE	FALSE	NA	FALSE	FALSE
chr1	22269236	22269237	rs36706809	T	90	C	116	0.736	FALSE	FALSE	FALSE	FALSE	FALSE
chr1	22274311	22274312	rs224005068	T	54	C	2	0.00125	TRUE	NA	TRUE	NA	NA
chr1	22274312	22274313	rs237582930	G	41	T	2	0.00332	TRUE	NA	TRUE	NA	NA
chr1	22275604	22275605	rs247980921	T	54	C	10	0.0434	FALSE	NA	TRUE	NA	NA
chr1	22290011	22290012	rs37119099	T	18	C	12	0.676	FALSE	NA	NA	FALSE	NA
chr1	22290113	22290114	rs254380855	G	19	C	55	0.181	FALSE	NA	NA	FALSE	NA
chr1	22290137	22290138	rs211922989	T	19	C	41	0.341	FALSE	NA	NA	FALSE	NA
chr1	22315616	22315617	rs38037162	A	57	C	104	0.422	FALSE	NA	FALSE	FALSE	NA
chr1	22315642	22315643	rs236426845	C	57	T	102	0.437	FALSE	NA	FALSE	FALSE	NA
chr1	22315681	22315682	rs38099085	T	125	A	250	0.342	FALSE	NA	FALSE	FALSE	NA
chr1	22315684	22315685	rs225553395	C	66	G	120	0.422	FALSE	NA	FALSE	FALSE	NA
chr1	22316065	22316066	rs37124878	G	15	C	18	0.879	FALSE	NA	NA	FALSE	NA
chr1	22316145	22316146	rs36986398	G	15	A	30	0.41	FALSE	NA	NA	FALSE	NA
chr1	22358461	22358462	rs3708897	A	21	G	11	0.473	FALSE	NA	NA	FALSE	NA
chr1	22538249	22538250	rs235599998	C	17	T	27	0.593	FALSE	NA	NA	FALSE	NA
chr1	22538255	22538256	rs32328188	C	19	T	19	1	FALSE	NA	NA	FALSE	NA
chr1	22595055	22595056	rs32334279	C	109	T	45	0.24	FALSE	NA	NA	FALSE	FALSE
chr1	22595133	22595134	rs32334282	A	69	G	20	0.116	FALSE	NA	NA	FALSE	FALSE
chr1	22621125	22621126	rs261955762	C	313	G	360	0.848	FALSE	NA	NA	FALSE	NA
chr1	22645564	22645565	rs32339244	T	21	A	24	0.908	FALSE	NA	NA	FALSE	NA
chr1	22732295	22732296	rs32350242	A	20	C	12	0.579	FALSE	NA	NA	NA	FALSE
chr1	22772811	22772812	rs258499155	A	52	G	6	0.0143	FALSE	NA	NA	NA	TRUE
chr1	22772829	22772830	rs31641601	C	34	T	26	0.757	FALSE	NA	NA	NA	FALSE
chr1	22801814	22801815	rs32367917	A	26	T	5	0.0746	FALSE	NA	NA	NA	FALSE
chr1	22880777	22880778	rs32373399	C	27	T	24	0.918	FALSE	NA	FALSE	NA	NA
chr1	22895314	22895315	rs221657497	C	61	T	46	0.721	FALSE	NA	FALSE	NA	NA
chr1	22895380	22895381	rs32369700	T	29	C	5	0.0555	FALSE	NA	FALSE	NA	NA
chr1	22911092	22911093	rs32379356	C	12	A	18	0.676	FALSE	NA	NA	FALSE	NA
chr1	23114436	23114437	rs32401069	C	22	A	12	0.497	FALSE	NA	NA	NA	FALSE
chr1	23146139	23146140	rs30854483	T	16	C	22	0.736	FALSE	NA	NA	FALSE	NA
chr1	23162981	23162982	rs262241316	A	49	G	32	0.592	FALSE	NA	NA	FALSE	NA
chr1	23163452	23163453	rs32405462	G	44	T	60	0.694	FALSE	NA	FALSE	FALSE	NA
chr1	23163546	23163547	rs235514877	C	85	T	62	0.679	FALSE	NA	NA	FALSE	NA
chr1	23163620	23163621	rs260835790	G	114	A	80	0.636	FALSE	NA	FALSE	FALSE	NA
chr1	23163708	23163709	rs219961917	C	33	T	15	0.343	FALSE	NA	NA	FALSE	NA
chr1	23173254	23173255	rs32410237	A	54	G	121	0.28	FALSE	NA	FALSE	FALSE	FALSE
chr1	23173272	23173273	rs265626497	G	63	A	142	0.274	FALSE	NA	FALSE	FALSE	FALSE
chr1	23173318	23173319	rs32410240	G	101	A	59	0.473	FALSE	NA	FALSE	FALSE	FALSE
chr1	23173647	23173648	rs32411018	G	44	A	49	0.907	FALSE	NA	NA	FALSE	FALSE
chr1	23173692	23173693	rs32411019	C	76	T	36	0.328	FALSE	NA	FALSE	FALSE	FALSE
chr1	23178692	23178693	rs32410841	G	27	A	45	0.523	FALSE	NA	NA	FALSE	FALSE
chr1	23182746	23182747	rs32406511	G	262	C	283	0.918	FALSE	NA	FALSE	FALSE	NA
chr1	23182793	23182794	rs32407344	T	106	C	103	0.979	FALSE	NA	FALSE	FALSE	NA
chr1	23184649	23184650	rs32410003	C	32	T	17	0.448	FALSE	NA	NA	NA	FALSE
chr1	23184898	23184899	rs32411010	A	97	G	119	0.787	FALSE	NA	FALSE	NA	FALSE
chr1	23185015	23185016	rs32411013	T	93	A	74	0.766	FALSE	NA	FALSE	FALSE	FALSE
chr1	23187555	23187556	rs32406439	C	25	T	37	0.636	FALSE	NA	NA	FALSE	NA
chr1	23187566	23187567	rs221939403	C	39	T	65	0.508	FALSE	NA	NA	FALSE	NA
chr1	23187654	23187655	rs241502154	C	44	A	45	1	FALSE	NA	NA	FALSE	NA
chr1	23187656	23187657	rs32406442	C	31	G	27	0.891	FALSE	NA	NA	FALSE	NA
chr1	23187988	23187989	rs216346685	A	49	G	37	0.729	FALSE	NA	FALSE	FALSE	NA
chr1	23189944	23189945	rs32408463	G	70	A	95	0.687	FALSE	NA	NA	NA	FALSE
chr1	23189983	23189984	rs32409395	A	15	G	21	0.723	FALSE	NA	NA	NA	FALSE
chr1	23190030	23190031	rs216872238	C	38	T	41	0.946	FALSE	NA	NA	NA	FALSE
chr1	23190082	23190083	rs32409398	A	28	G	19	0.656	FALSE	NA	NA	NA	FALSE
chr1	23190132	23190133	rs32409403	G	20	A	12	0.579	FALSE	NA	NA	NA	FALSE
chr1	23214902	23214903	rs31516324	T	12	G	18	0.676	FALSE	NA	NA	NA	FALSE
chr1	23238316	23238317	rs222323352	T	68	A	8	0.0122	FALSE	NA	NA	FALSE	NA
chr1	23238324	23238325	rs32547175	A	109	G	7	0.00166	TRUE	NA	NA	FALSE	NA
chr1	23254374	23254375	rs215105162	G	46	A	39	0.849	FALSE	NA	NA	FALSE	NA
chr1	23254428	23254429	rs260065144	A	62	G	48	0.747	FALSE	NA	NA	FALSE	NA
chr1	23254435	23254436	rs218839388	T	56	C	42	0.718	FALSE	NA	NA	FALSE	NA
chr1	23254502	23254503	rs32455399	T	91	C	100	0.908	FALSE	NA	FALSE	FALSE	NA
chr1	23256194	23256195	rs266118134	G	88	A	111	0.759	FALSE	FALSE	NA	NA	FALSE
chr1	23256231	23256232	rs227501058	G	127	A	149	0.832	FALSE	FALSE	NA	NA	FALSE
chr1	23256991	23256992	rs32183083	T	232	A	173	0.687	FALSE	NA	FALSE	FALSE	NA
chr1	23257692	23257693	rs32791305	A	125	G	104	0.808	FALSE	NA	FALSE	FALSE	FALSE
chr1	23260725	23260726	rs47239729	A	11	G	20	0.513	FALSE	NA	FALSE	NA	NA
chr1	23261838	23261839	rs47819166	A	98	C	291	0.14	FALSE	NA	FALSE	FALSE	NA
chr1	23264632	23264633	rs48412637	G	95	A	107	0.88	FALSE	NA	FALSE	FALSE	FALSE
chr1	23265735	23265736	rs226291861	T	26	C	13	0.421	FALSE	NA	FALSE	NA	NA
chr1	23265787	23265788	rs249979814	G	14	C	16	0.934	FALSE	NA	NA	FALSE	NA
chr1	23265799	23265800	rs219137158	T	51	A	35	0.636	FALSE	NA	FALSE	FALSE	NA
chr1	23268217	23268218	rs46875240	G	96	A	89	0.929	FALSE	NA	FALSE	FALSE	FALSE
chr1	23269990	23269991	rs31063121	G	16	C	31	0.429	FALSE	NA	NA	FALSE	NA
chr1	23270020	23270021	rs30843190	A	25	G	75	0.157	FALSE	NA	FALSE	FALSE	NA
chr1	23271068	23271069	rs247076603	G	40	A	28	0.665	FALSE	NA	NA	NA	FALSE
chr1	23272256	23272257	rs46113256	C	50	T	51	1	FALSE	NA	NA	NA	FALSE
chr1	23279975	23279976	rs46334570	A	144	C	126	0.861	FALSE	NA	FALSE	NA	FALSE
chr1	23286916	23286917	rs46332688	C	56	T	62	0.908	FALSE	NA	FALSE	NA	FALSE
chr1	23286956	23286957	rs258879569	G	44	T	36	0.814	FALSE	NA	FALSE	NA	NA
chr1	23320688	23320689	rs45637124	T	91	C	138	0.573	FALSE	NA	FALSE	FALSE	FALSE
chr1	23320691	23320692	rs48323490	A	15	G	22	0.678	FALSE	NA	NA	FALSE	NA
chr1	23321496	23321497	rs235943454	T	29	C	59	0.361	FALSE	NA	NA	FALSE	FALSE
chr1	23321579	23321580	rs249084305	A	209	G	196	0.934	FALSE	NA	FALSE	FALSE	FALSE
chr1	23321591	23321592	rs212329547	G	19	A	24	0.81	FALSE	NA	NA	NA	FALSE
chr1	23321775	23321776	rs30906534	G	128	A	111	0.852	FALSE	NA	NA	FALSE	NA
chr1	23324414	23324415	rs45869394	A	142	G	66	0.302	FALSE	NA	FALSE	FALSE	FALSE
chr1	23329997	23329998	rs45805178	G	17	C	27	0.593	FALSE	NA	NA	NA	FALSE
chr1	23330108	23330109	rs48455407	T	11	C	21	0.473	FALSE	NA	NA	NA	FALSE
chr1	23380158	23380159	rs31475608	T	35	C	48	0.696	FALSE	FALSE	NA	FALSE	NA
chr1	23383152	23383153	rs225609808	G	10	T	22	0.376	FALSE	FALSE	NA	NA	NA
chr1	23383195	23383196	rs580933269	G	20	A	30	0.636	FALSE	FALSE	NA	NA	NA
chr1	23383627	23383628	rs220751517	A	8	G	22	0.261	FALSE	NA	FALSE	NA	NA
chr1	23389425	23389426	rs51567615	A	10	T	50	0.0542	FALSE	FALSE	NA	NA	NA
chr1	23390322	23390323	rs253075682	C	30	G	28	0.964	FALSE	NA	FALSE	NA	NA
chr1	23390327	23390328	rs217937878	T	31	G	28	0.929	FALSE	NA	FALSE	NA	NA
chr1	23397815	23397816	rs36934954	A	4	G	94	0.000683	TRUE	TRUE	NA	NA	NA
chr1	23419133	23419134	rs239356472	T	9	C	26	0.225	FALSE	FALSE	NA	NA	NA
chr1	23419184	23419185	rs258906030	T	20	C	42	0.357	FALSE	FALSE	NA	NA	NA
chr1	23419185	23419186	rs225468166	G	16	A	30	0.455	FALSE	FALSE	NA	NA	NA
chr1	23419246	23419247	rs247636597	G	8	A	23	0.237	FALSE	FALSE	NA	NA	NA
chr1	23480981	23480982	rs225551941	G	56	T	79	0.653	FALSE	NA	NA	FALSE	FALSE
chr1	23481226	23481227	rs235500429	A	139	T	62	0.277	FALSE	NA	NA	FALSE	NA
chr1	23481231	23481232	rs260580865	G	47	A	6	0.0197	FALSE	NA	NA	FALSE	NA
chr1	23481245	23481246	rs217674010	C	42	T	33	0.775	FALSE	NA	NA	FALSE	NA
chr1	23484667	23484668	rs264369587	C	30	A	29	1	FALSE	NA	NA	FALSE	NA
chr1	23484689	23484690	rs38168877	C	105	T	91	0.854	FALSE	NA	NA	FALSE	NA
chr1	23484749	23484750	rs38478805	T	155	C	137	0.871	FALSE	NA	NA	FALSE	NA
chr1	23484838	23484839	rs251585807	C	46	G	14	0.144	FALSE	NA	NA	FALSE	NA
chr1	23495569	23495570	rs6402444	T	34	C	34	1	FALSE	NA	FALSE	NA	NA
chr1	23720213	23720214	rs37918615	G	16	C	18	0.941	FALSE	FALSE	NA	NA	NA
chr1	23720482	23720483	rs49335864	G	53	A	26	0.364	FALSE	FALSE	NA	NA	NA
chr1	23720591	23720592	rs211843248	C	92	G	103	0.887	FALSE	FALSE	NA	NA	NA
chr1	23720761	23720762	rs37289764	A	48	C	39	0.804	FALSE	FALSE	NA	NA	NA
chr1	23721239	23721240	rs30640924	A	30	G	9	0.163	FALSE	FALSE	NA	NA	NA
chr1	23754540	23754541	rs108081194	C	114	T	54	0.318	FALSE	NA	FALSE	NA	NA
chr1	23755089	23755090	rs32556791	T	65	C	75	0.86	FALSE	NA	FALSE	NA	NA
chr1	23755115	23755116	rs217116476	A	56	G	53	0.96	FALSE	NA	FALSE	NA	NA
chr1	23755180	23755181	rs30813485	T	36	G	51	0.662	FALSE	NA	FALSE	NA	NA
chr1	23761807	23761808	rs30898642	C	41	A	16	0.247	FALSE	NA	FALSE	NA	NA
chr1	23761952	23761953	rs32784974	C	38	G	38	1	FALSE	NA	FALSE	NA	NA
chr1	23762933	23762934	rs39349819	T	490	C	481	0.982	FALSE	FALSE	FALSE	FALSE	FALSE
chr1	23762969	23762970	rs40305654	G	475	A	499	0.947	FALSE	FALSE	FALSE	FALSE	FALSE
chr1	23767856	23767857	rs234288973	A	12	G	24	0.428	FALSE	FALSE	NA	NA	NA
chr1	23792913	23792914	rs235109451	G	335	T	404	0.796	FALSE	FALSE	FALSE	FALSE	FALSE
chr1	23798434	23798435	rs46589952	T	23	C	30	0.766	FALSE	NA	FALSE	NA	NA
chr1	23798438	23798439	rs36418352	A	27	G	29	0.962	FALSE	NA	FALSE	NA	NA
chr1	23798499	23798500	rs37368052	C	27	A	20	0.739	FALSE	NA	FALSE	NA	NA
chr1	23798550	23798551	rs48655324	A	13	G	18	0.746	FALSE	NA	FALSE	NA	NA
chr1	23841145	23841146	rs37629718	T	20	G	56	0.193	FALSE	FALSE	NA	NA	NA
chr1	23856515	23856516	rs212204648	A	5	G	48	0.0122	FALSE	TRUE	NA	NA	NA
chr1	23916250	23916251	rs37071828	A	4	G	48	0.00742	FALSE	NA	NA	FALSE	NA
chr1	23919308	23919309	rs31436200	T	41	C	59	0.642	FALSE	NA	NA	FALSE	FALSE
chr1	23922385	23922386	rs242639710	G	32	C	27	0.858	FALSE	NA	NA	NA	FALSE
chr1	23922415	23922416	rs217613441	G	166	A	161	0.973	FALSE	FALSE	NA	FALSE	FALSE
chr1	23922479	23922480	rs234832424	A	158	G	141	0.881	FALSE	FALSE	FALSE	FALSE	FALSE
chr1	23954210	23954211	rs32007388	G	38	T	27	0.681	FALSE	NA	FALSE	NA	NA
chr1	24005185	24005186	rs36354693	A	47	C	81	0.473	FALSE	NA	FALSE	FALSE	NA
chr1	24005643	24005644	rs30886159	A	599	C	637	0.933	FALSE	FALSE	FALSE	FALSE	FALSE
chr1	24005671	24005672	rs32591061	C	100	G	105	0.957	FALSE	FALSE	NA	FALSE	FALSE
chr1	24005699	24005700	rs32637329	A	66	T	55	0.821	FALSE	FALSE	FALSE	NA	FALSE
chr1	24007951	24007952	rs52583363	C	16	G	37	0.306	FALSE	NA	NA	NA	FALSE
chr1	24010188	24010189	rs238254464	C	5	T	26	0.0746	FALSE	NA	NA	FALSE	NA
chr1	24010971	24010972	rs30574064	C	29	G	11	0.256	FALSE	NA	FALSE	NA	NA
chr1	24010976	24010977	rs31427498	T	36	C	12	0.188	FALSE	NA	FALSE	NA	NA
chr1	24062059	24062060	rs32650509	T	9	C	44	0.0609	FALSE	NA	FALSE	NA	NA
chr1	24099815	24099816	rs228632447	T	16	C	14	0.934	FALSE	NA	NA	NA	FALSE
chr1	24099961	24099962	rs231159070	A	51	G	62	0.809	FALSE	NA	FALSE	NA	FALSE
chr1	24100403	24100404	rs228855368	G	418	A	359	0.834	FALSE	FALSE	FALSE	FALSE	FALSE
chr1	24100671	24100672	rs108621605	T	50	C	48	0.978	FALSE	NA	FALSE	FALSE	NA
chr1	24100724	24100725	rs49199657	G	46	T	64	0.672	FALSE	NA	FALSE	FALSE	NA
chr1	24100773	24100774	rs31844383	G	17	A	27	0.593	FALSE	NA	NA	FALSE	NA
chr1	24100847	24100848	rs30891335	A	15	G	24	0.596	FALSE	NA	FALSE	NA	NA
chr1	24107551	24107552	rs36436008	G	112	A	76	0.604	FALSE	NA	NA	FALSE	NA
chr1	24108093	24108094	rs253068168	T	30	C	14	0.365	FALSE	NA	NA	FALSE	NA
chr1	24108229	24108230	rs251195844	G	21	A	12	0.536	FALSE	NA	NA	FALSE	NA
chr1	24108339	24108340	rs32150177	T	26	C	27	1	FALSE	NA	NA	FALSE	NA
chr1	24108400	24108401	rs38051558	T	52	A	51	1	FALSE	NA	FALSE	FALSE	NA
chr1	24108531	24108532	rs37165395	G	31	A	29	0.965	FALSE	NA	NA	FALSE	NA
chr1	24187110	24187111	rs36585825	C	32	T	24	0.741	FALSE	NA	NA	NA	FALSE
chr1	24211712	24211713	rs37457188	G	12	C	18	0.676	FALSE	NA	FALSE	NA	NA
chr1	24288617	24288618	rs45632595	G	11	A	26	0.32	FALSE	FALSE	NA	NA	NA
chr1	24327413	24327414	rs46329833	G	5	C	31	0.046	FALSE	NA	FALSE	NA	NA
chr1	24347944	24347945	rs47031480	T	2	G	68	0.000538	TRUE	NA	TRUE	NA	NA
chr1	24452326	24452327	rs213029129	T	34	C	76	0.293	FALSE	NA	NA	NA	FALSE
chr1	24471384	24471385	rs47951904	A	13	G	24	0.484	FALSE	NA	NA	NA	FALSE
chr1	24622912	24622913	rs261759490	A	2	C	65	0.000636	TRUE	NA	NA	FALSE	NA
chr1	24622955	24622956	rs212423089	C	0	G	356	4.73e-08	TRUE	NA	NA	TRUE	NA
chr1	24622981	24622982	rs235524314	T	5	C	103	0.000842	TRUE	NA	NA	FALSE	NA
chr1	24678379	24678380	rs234872547	T	103	G	94	0.91	FALSE	FALSE	NA	FALSE	FALSE
chr1	24678380	24678381	rs260206903	G	101	T	93	0.92	FALSE	FALSE	NA	FALSE	FALSE
chr1	24678521	24678522	rs223495695	G	1010	C	976	0.963	FALSE	FALSE	FALSE	FALSE	FALSE
chr1	24678533	24678534	rs250302706	C	172	A	135	0.743	FALSE	FALSE	NA	NA	NA
chr1	24679273	24679274	rs263421716	G	26	T	4	0.049	FALSE	FALSE	NA	NA	NA
chr1	24679333	24679334	rs255837349	T	15	C	27	0.493	FALSE	NA	NA	FALSE	NA
chr1	24679479	24679480	rs253683983	G	20	C	30	0.636	FALSE	FALSE	NA	NA	NA
chr1	24681248	24681249	rs266126569	T	49	C	42	0.858	FALSE	FALSE	NA	NA	NA
chr1	24681260	24681261	rs248779935	G	29	A	30	1	FALSE	FALSE	NA	NA	NA
chr1	24681418	24681419	rs263091087	T	28	A	26	0.961	FALSE	FALSE	NA	NA	NA
chr1	24685719	24685720	rs46450702	A	214	G	338	0.527	FALSE	FALSE	NA	NA	FALSE
chr1	24686502	24686503	rs264340702	C	21	T	24	0.908	FALSE	FALSE	NA	NA	NA
chr1	24695831	24695832	rs253176662	G	1	T	41	0.00123	TRUE	NA	NA	FALSE	NA
chr1	24697905	24697906	rs216113894	C	53	T	2	0.00134	TRUE	NA	NA	FALSE	NA
chr1	24697906	24697907	rs240058261	A	62	G	11	0.0365	FALSE	NA	NA	FALSE	NA
chr1	24700487	24700488	rs218451793	G	124	T	67	0.407	FALSE	NA	NA	FALSE	NA
chr1	24700490	24700491	rs243130604	G	131	C	62	0.314	FALSE	NA	NA	FALSE	NA
chr1	24700495	24700496	rs32708796	G	281	A	271	0.964	FALSE	NA	FALSE	FALSE	NA
chr1	24700510	24700511	rs232658696	G	128	A	144	0.878	FALSE	NA	NA	FALSE	NA
chr1	24700540	24700541	rs248626246	T	76	C	45	0.492	FALSE	NA	NA	FALSE	NA
chr1	24717961	24717962	rs249006471	G	9	A	40	0.079	FALSE	FALSE	NA	NA	NA
chr1	24718620	24718621	rs258344462	T	29	C	37	0.777	FALSE	FALSE	NA	NA	NA
chr1	24743405	24743406	rs259436903	G	67	A	22	0.155	FALSE	NA	NA	FALSE	FALSE
chr1	24743423	24743424	rs245536483	T	56	G	21	0.214	FALSE	NA	NA	FALSE	FALSE
chr1	24743697	24743698	rs248737443	C	41	T	0	0.000273	TRUE	NA	NA	TRUE	NA
chr1	24762579	24762580	rs32412747	A	40	G	93	0.265	FALSE	NA	NA	FALSE	FALSE
chr1	25023368	25023369	rs266211825	G	22	A	12	0.497	FALSE	NA	FALSE	NA	NA
chr1	25057872	25057873	rs32452762	T	78	C	80	0.986	FALSE	NA	NA	NA	FALSE
chr1	25064084	25064085	rs32453527	G	26	T	22	0.871	FALSE	NA	NA	NA	FALSE
chr1	25090787	25090788	rs248541823	A	84	G	1	8.38e-05	TRUE	NA	NA	NA	TRUE
chr1	25090842	25090843	rs223058089	T	41	C	5	0.0201	FALSE	NA	NA	NA	TRUE
chr1	25091172	25091173	rs247887715	T	34	C	3	0.0128	FALSE	NA	NA	NA	TRUE
chr1	25103234	25103235	rs214857852	A	15	G	26	0.525	FALSE	NA	NA	FALSE	NA
chr1	25105474	25105475	rs32451082	T	152	C	99	0.561	FALSE	NA	FALSE	FALSE	FALSE
chr1	25370864	25370865	rs32490202	T	12	C	20	0.579	FALSE	NA	FALSE	NA	NA
chr1	25578056	25578057	rs32516451	T	22	C	24	0.955	FALSE	NA	FALSE	NA	NA
chr1	25578110	25578111	rs32510564	G	20	A	27	0.739	FALSE	NA	FALSE	NA	NA
chr1	27883367	27883368	rs32213127	A	45	C	63	0.667	FALSE	NA	FALSE	FALSE	NA
chr1	27884864	27884865	rs49483444	C	23	A	53	0.289	FALSE	NA	NA	FALSE	NA
chr1	27884879	27884880	rs47867614	G	36	C	90	0.229	FALSE	NA	NA	FALSE	NA
chr1	27884972	27884973	rs49173290	C	16	T	23	0.692	FALSE	NA	NA	FALSE	NA
chr1	27885158	27885159	rs50833007	T	17	C	15	0.937	FALSE	NA	NA	FALSE	NA
chr1	28663554	28663555	rs244417181	A	0	G	53	0.000104	TRUE	NA	TRUE	NA	NA
chr1	30700609	30700610	rs39009521	C	32	T	44	0.697	FALSE	NA	NA	NA	FALSE
chr1	30718770	30718771	rs265084143	A	21	G	15	0.723	FALSE	NA	NA	NA	FALSE
chr1	30718777	30718778	rs228724380	A	28	G	21	0.749	FALSE	NA	NA	NA	FALSE
chr1	30720628	30720629	rs222003961	T	11	C	24	0.373	FALSE	NA	NA	NA	FALSE
chr1	30769179	30769180	rs51250559	T	87	G	4	0.00091	TRUE	NA	TRUE	NA	NA
chr1	30776385	30776386	rs32758381	G	49	C	16	0.165	FALSE	NA	NA	NA	FALSE
chr1	30776389	30776390	rs31002755	G	105	A	48	0.298	FALSE	NA	FALSE	NA	FALSE
chr1	30778890	30778891	rs30554387	A	177	G	173	0.981	FALSE	FALSE	FALSE	FALSE	FALSE
chr1	30802064	30802065	rs37944001	C	220	A	484	0.276	FALSE	NA	FALSE	FALSE	NA
chr1	30816410	30816411	rs32594129	C	19	G	22	0.9	FALSE	NA	FALSE	NA	NA
chr1	30840090	30840091	rs230474637	A	3	T	46	0.00471	FALSE	NA	NA	FALSE	NA
chr1	30840123	30840124	rs260755152	T	2	G	36	0.00517	FALSE	NA	NA	FALSE	NA
chr1	30873159	30873160	rs231540467	A	14	G	23	0.578	FALSE	FALSE	NA	NA	NA
chr1	30873925	30873926	rs218199290	A	114	G	131	0.856	FALSE	FALSE	NA	NA	FALSE
chr1	30874023	30874024	rs249045777	G	349	T	209	0.478	FALSE	FALSE	FALSE	FALSE	FALSE
chr1	30874249	30874250	rs48662218	C	27	T	27	1	FALSE	NA	NA	FALSE	NA
chr1	30874478	30874479	rs48241900	A	23	G	17	0.748	FALSE	NA	NA	FALSE	NA
chr1	30874613	30874614	rs256019990	T	14	A	17	0.872	FALSE	NA	NA	FALSE	NA
chr1	30874633	30874634	rs229178394	T	16	A	29	0.483	FALSE	NA	NA	FALSE	NA
chr1	30876356	30876357	rs32174534	G	42	A	55	0.737	FALSE	NA	NA	FALSE	NA
chr1	30920986	30920987	rs238924831	A	135	C	106	0.746	FALSE	FALSE	FALSE	FALSE	FALSE
chr1	30921412	30921413	rs6329963	T	20	C	19	1	FALSE	NA	NA	NA	FALSE
chr1	30937560	30937561	rs225691531	C	28	A	5	0.0611	FALSE	NA	NA	FALSE	NA
chr1	30940703	30940704	rs32563185	A	17	G	30	0.501	FALSE	NA	NA	FALSE	NA
chr1	30941351	30941352	rs13470150	C	16	T	19	0.885	FALSE	NA	NA	FALSE	NA
chr1	30946808	30946809	rs245761538	G	15	A	23	0.636	FALSE	NA	NA	FALSE	NA
chr1	30947397	30947398	rs49102100	A	23	T	16	0.692	FALSE	NA	NA	FALSE	NA
chr1	30947804	30947805	rs32378799	G	20	C	16	0.832	FALSE	NA	NA	FALSE	NA
chr1	30949116	30949117	rs244010289	C	21	A	19	0.949	FALSE	FALSE	NA	NA	NA
chr1	30949806	30949807	rs213848096	A	166	C	192	0.845	FALSE	FALSE	NA	NA	FALSE
chr1	30949917	30949918	rs226338966	T	163	A	165	0.993	FALSE	FALSE	NA	FALSE	FALSE
chr1	30950114	30950115	rs213672569	G	64	T	59	0.929	FALSE	FALSE	NA	NA	FALSE
chr1	30950116	30950117	rs239887341	C	180	G	190	0.946	FALSE	FALSE	NA	FALSE	FALSE
chr1	30950308	30950309	rs233522575	C	28	T	28	1	FALSE	NA	NA	FALSE	NA
chr1	30950348	30950349	rs253388863	T	564	G	631	0.876	FALSE	FALSE	FALSE	FALSE	FALSE
chr1	30950362	30950363	rs219391514	T	492	C	503	0.977	FALSE	FALSE	NA	FALSE	FALSE
chr1	30950415	30950416	rs246686593	T	92	C	88	0.963	FALSE	NA	NA	FALSE	NA
chr1	30950762	30950763	rs247419987	G	43	A	39	0.922	FALSE	NA	NA	FALSE	NA
chr1	31015409	31015410	rs32694964	A	59	G	64	0.929	FALSE	NA	NA	FALSE	NA
chr1	31015427	31015428	rs32694967	A	257	C	189	0.672	FALSE	NA	NA	FALSE	FALSE
chr1	31015508	31015509	rs32694970	A	53	G	53	1	FALSE	NA	NA	FALSE	NA
chr1	31015512	31015513	rs245991750	C	24	T	18	0.758	FALSE	NA	NA	FALSE	NA
chr1	31016353	31016354	rs32696438	A	164	G	118	0.655	FALSE	NA	NA	FALSE	NA
chr1	31017484	31017485	rs215546654	T	64	G	49	0.735	FALSE	NA	NA	FALSE	NA
chr1	31017569	31017570	rs32697706	A	110	T	138	0.762	FALSE	NA	FALSE	FALSE	NA
chr1	31017607	31017608	rs32697709	T	24	C	45	0.431	FALSE	NA	NA	FALSE	NA
chr1	31017627	31017628	rs32697712	A	28	G	65	0.277	FALSE	NA	NA	FALSE	NA
chr1	31033951	31033952	rs219179360	G	33	T	46	0.682	FALSE	NA	NA	FALSE	NA
chr1	31034052	31034053	rs32702849	G	72	T	67	0.937	FALSE	NA	FALSE	FALSE	FALSE
chr1	31034057	31034058	rs248056488	G	33	A	45	0.704	FALSE	NA	NA	FALSE	NA
chr1	31034096	31034097	rs32702852	G	218	A	244	0.879	FALSE	NA	FALSE	FALSE	FALSE
chr1	31036008	31036009	rs32699154	A	32	G	36	0.906	FALSE	NA	NA	FALSE	NA
chr1	31036037	31036038	rs237847965	T	15	G	27	0.493	FALSE	NA	NA	FALSE	NA
chr1	31036430	31036431	rs32699163	T	19	C	19	1	FALSE	NA	NA	FALSE	NA
chr1	31036431	31036432	rs218142760	G	18	A	17	1	FALSE	NA	NA	FALSE	NA
chr1	31050494	31050495	rs32700597	G	57	A	52	0.92	FALSE	NA	NA	FALSE	FALSE
chr1	31051419	31051420	rs31390267	G	16	C	18	0.941	FALSE	NA	NA	NA	FALSE
chr1	31051827	31051828	rs32577429	A	313	T	246	0.74	FALSE	NA	FALSE	FALSE	NA
chr1	31051935	31051936	rs32697347	C	14	G	16	0.934	FALSE	NA	NA	FALSE	NA
chr1	31055857	31055858	rs32733938	T	29	C	39	0.723	FALSE	NA	FALSE	FALSE	NA
chr1	31058924	31058925	rs32704001	A	14	G	28	0.415	FALSE	NA	FALSE	NA	NA
chr1	31059003	31059004	rs252453859	T	17	C	17	1	FALSE	NA	FALSE	NA	NA
chr1	31073005	31073006	rs32708665	A	40	G	63	0.558	FALSE	NA	NA	NA	FALSE
chr1	31073171	31073172	rs251427919	G	132	A	100	0.709	FALSE	NA	NA	FALSE	FALSE
chr1	31073204	31073205	rs212154392	A	386	G	441	0.854	FALSE	NA	NA	FALSE	FALSE
chr1	31073286	31073287	rs32241676	C	131	T	147	0.881	FALSE	NA	NA	FALSE	NA
chr1	31073309	31073310	rs30699826	G	84	A	89	0.949	FALSE	NA	NA	FALSE	NA
chr1	31085068	31085069	rs215667131	T	26	C	12	0.37	FALSE	NA	NA	FALSE	NA
chr1	31094086	31094087	rs236896808	C	33	T	27	0.825	FALSE	NA	NA	FALSE	NA
chr1	31094102	31094103	rs259999244	T	37	A	36	1	FALSE	NA	NA	FALSE	NA
chr1	31094194	31094195	rs226878752	T	22	C	42	0.421	FALSE	NA	NA	FALSE	NA
chr1	31094899	31094900	rs239669687	C	99	A	98	1	FALSE	NA	NA	FALSE	FALSE
chr1	31094945	31094946	rs253426715	A	82	T	92	0.886	FALSE	NA	NA	FALSE	NA
chr1	31094958	31094959	rs219452149	C	13	T	24	0.484	FALSE	NA	NA	FALSE	NA
chr1	31096103	31096104	rs233531708	G	13	A	19	0.693	FALSE	NA	NA	FALSE	NA
chr1	31096180	31096181	rs213445882	G	22	C	10	0.376	FALSE	NA	NA	FALSE	NA
chr1	31096553	31096554	rs32705064	C	121	T	119	0.991	FALSE	NA	NA	FALSE	NA
chr1	31097336	31097337	rs32705896	C	14	T	24	0.54	FALSE	NA	NA	FALSE	NA
chr1	31150293	31150294	rs225016205	A	18	G	27	0.643	FALSE	NA	NA	NA	FALSE
chr1	31153296	31153297	rs255070713	C	23	A	13	0.52	FALSE	NA	NA	FALSE	NA
chr1	31153866	31153867	rs216234912	T	20	C	10	0.446	FALSE	NA	NA	FALSE	NA
chr1	31154185	31154186	rs243647762	G	156	A	149	0.956	FALSE	FALSE	FALSE	FALSE	FALSE
chr1	31157074	31157075	rs32714105	G	148	C	117	0.752	FALSE	NA	FALSE	NA	FALSE
chr1	31175542	31175543	rs32711780	C	21	T	10	0.409	FALSE	NA	NA	FALSE	NA
chr1	31206008	31206009	rs32238822	T	19	C	26	0.729	FALSE	FALSE	NA	NA	NA
chr1	31210388	31210389	rs32716771	C	14	A	17	0.872	FALSE	NA	NA	FALSE	NA
chr1	32808353	32808354	rs36768827	A	4	T	28	0.0397	FALSE	NA	NA	FALSE	NA
chr1	32896345	32896346	rs6198256	T	24	C	26	0.958	FALSE	NA	FALSE	NA	NA
chr1	33032231	33032232	rs46386453	T	31	C	5	0.046	FALSE	NA	NA	FALSE	NA
chr1	33042602	33042603	rs49161771	A	33	C	47	0.66	FALSE	NA	NA	FALSE	NA
chr1	33042631	33042632	rs243058794	T	31	C	2	0.00847	FALSE	NA	NA	FALSE	NA
chr1	33042640	33042641	rs263098546	C	82	T	63	0.732	FALSE	NA	NA	FALSE	NA
chr1	33042645	33042646	rs225363906	C	72	T	52	0.674	FALSE	NA	NA	FALSE	NA
chr1	33095704	33095705	rs234455377	T	37	C	2	0.00471	FALSE	NA	NA	FALSE	NA
chr1	33099098	33099099	rs239166064	G	97	A	0	9.75e-06	TRUE	NA	NA	TRUE	NA
chr1	33243938	33243939	rs51662165	T	2	C	45	0.0024	TRUE	NA	TRUE	NA	NA
chr1	33488619	33488620	rs220733051	G	5	A	28	0.0611	FALSE	NA	NA	NA	FALSE
chr1	33563434	33563435	rs226837452	A	67	G	8	0.0128	FALSE	TRUE	NA	NA	NA
chr1	33565928	33565929	rs231445048	G	122	A	4	0.000254	TRUE	TRUE	NA	NA	TRUE
chr1	33566053	33566054	rs31596660	A	42	T	10	0.0874	FALSE	FALSE	NA	NA	NA
chr1	33584015	33584016	rs32601210	A	31	G	26	0.853	FALSE	NA	NA	NA	FALSE
chr1	33584028	33584029	rs32742389	T	30	C	26	0.888	FALSE	NA	NA	NA	FALSE
chr1	33584374	33584375	rs36872991	C	16	T	21	0.782	FALSE	NA	NA	NA	FALSE
chr1	33584375	33584376	rs36417923	G	51	A	29	0.473	FALSE	NA	NA	NA	FALSE
chr1	33589791	33589792	rs36372486	C	24	T	127	0.0332	FALSE	FALSE	NA	NA	NA
chr1	33592365	33592366	rs225941390	C	15	T	27	0.493	FALSE	FALSE	NA	NA	NA
chr1	33592470	33592471	rs227611747	G	14	A	26	0.473	FALSE	FALSE	NA	NA	NA
chr1	33596140	33596141	rs231623755	A	30	G	37	0.811	FALSE	FALSE	NA	NA	NA
chr1	33596194	33596195	rs249508903	C	55	T	5	0.00778	FALSE	TRUE	NA	NA	NA
chr1	33628005	33628006	rs38369444	A	22	G	23	1	FALSE	FALSE	NA	NA	NA
chr1	33628056	33628057	rs32608335	G	23	A	12	0.461	FALSE	FALSE	NA	NA	NA
chr1	33645774	33645775	rs36326880	A	24	C	47	0.397	FALSE	NA	NA	NA	FALSE
chr1	33645856	33645857	rs36903970	G	59	C	96	0.517	FALSE	NA	NA	NA	FALSE
chr1	33657706	33657707	rs243107857	G	157	A	24	0.0171	FALSE	NA	NA	NA	TRUE
chr1	33657795	33657796	rs36397045	G	48	A	60	0.781	FALSE	NA	NA	NA	FALSE
chr1	33663334	33663335	rs227155256	C	16	T	18	0.941	FALSE	NA	FALSE	NA	NA
chr1	33663340	33663341	rs246096023	G	20	C	21	1	FALSE	FALSE	NA	NA	NA
chr1	33669774	33669775	rs260369649	G	35	T	28	0.8	FALSE	FALSE	NA	NA	NA
chr1	33669809	33669810	rs229063779	A	397	T	320	0.765	FALSE	FALSE	NA	FALSE	FALSE
chr1	33669854	33669855	rs265787384	T	463	G	330	0.637	FALSE	FALSE	FALSE	FALSE	FALSE
chr1	33669865	33669866	rs3689468	G	228	A	263	0.846	FALSE	FALSE	FALSE	FALSE	FALSE
chr1	33670221	33670222	rs36934375	G	15	A	18	0.879	FALSE	NA	NA	NA	FALSE
chr1	33670422	33670423	rs244519344	G	19	A	12	0.626	FALSE	NA	FALSE	NA	NA
chr1	33670439	33670440	rs37486515	C	152	T	47	0.119	FALSE	FALSE	NA	FALSE	FALSE
chr1	33678499	33678500	rs253794002	A	7	G	37	0.0566	FALSE	NA	NA	NA	FALSE
chr1	33678530	33678531	rs37621931	C	11	T	20	0.513	FALSE	NA	NA	NA	FALSE
chr1	33689636	33689637	rs240525099	T	15	C	42	0.206	FALSE	NA	NA	NA	FALSE
chr1	33689673	33689674	rs36474455	G	13	A	27	0.393	FALSE	NA	NA	NA	FALSE
chr1	33697153	33697154	rs30957733	C	13	T	18	0.746	FALSE	NA	NA	NA	FALSE
chr1	33719843	33719844	rs218231533	G	101	A	50	0.349	FALSE	FALSE	NA	NA	FALSE
chr1	33719872	33719873	rs242481727	A	495	G	347	0.621	FALSE	FALSE	NA	FALSE	FALSE
chr1	33719919	33719920	rs265990538	C	68	T	38	0.449	FALSE	FALSE	NA	FALSE	NA
chr1	33719945	33719946	rs234246368	A	42	G	31	0.713	FALSE	FALSE	NA	FALSE	NA
chr1	33720472	33720473	rs212631244	C	34	T	19	0.481	FALSE	NA	NA	FALSE	NA
chr1	33722706	33722707	rs32416306	T	48	A	10	0.0608	FALSE	NA	NA	FALSE	NA
chr1	33734120	33734121	rs222637797	T	111	C	27	0.0678	FALSE	NA	NA	FALSE	NA
chr1	33734122	33734123	rs247122118	A	125	G	26	0.0435	FALSE	NA	NA	FALSE	NA
chr1	33734169	33734170	rs248311917	C	150	A	14	0.00394	FALSE	NA	NA	FALSE	NA
chr1	33734202	33734203	rs37446036	T	454	C	137	0.104	FALSE	NA	FALSE	FALSE	FALSE
chr1	33734251	33734252	rs236589964	C	147	T	18	0.00901	FALSE	NA	NA	FALSE	NA
chr1	33734278	33734279	rs36896574	G	224	A	67	0.106	FALSE	NA	NA	FALSE	FALSE
chr1	33734444	33734445	rs229222876	T	150	C	115	0.72	FALSE	NA	FALSE	FALSE	NA
chr1	33734553	33734554	rs37579507	T	31	A	3	0.0171	FALSE	NA	NA	FALSE	NA
chr1	33734586	33734587	rs229424546	C	27	T	28	1	FALSE	NA	NA	FALSE	NA
chr1	33739522	33739523	rs37425920	C	48	T	65	0.698	FALSE	NA	FALSE	FALSE	NA
chr1	33739581	33739582	rs38462062	T	20	C	12	0.579	FALSE	NA	FALSE	NA	NA
chr1	33743013	33743014	rs37712337	T	26	G	46	0.473	FALSE	FALSE	FALSE	NA	NA
chr1	33743026	33743027	rs254752304	T	24	C	47	0.397	FALSE	FALSE	FALSE	NA	NA
chr1	33743066	33743067	rs37357184	C	62	T	33	0.415	FALSE	FALSE	NA	NA	FALSE
chr1	33754397	33754398	rs246123233	A	31	G	0	0.000755	TRUE	NA	NA	FALSE	NA
chr1	33754440	33754441	rs13475799	C	51	G	47	0.934	FALSE	NA	FALSE	FALSE	NA
chr1	33755222	33755223	rs248003261	T	125	C	101	0.777	FALSE	NA	FALSE	FALSE	NA
chr1	33757553	33757554	rs242056554	C	57	G	66	0.859	FALSE	FALSE	FALSE	NA	FALSE
chr1	33757814	33757815	rs228162256	G	65	C	56	0.857	FALSE	NA	FALSE	NA	FALSE
chr1	33768253	33768254	rs266024958	C	19	T	11	0.556	FALSE	NA	NA	FALSE	NA
chr1	33813914	33813915	rs244747640	A	18	T	15	0.879	FALSE	NA	FALSE	NA	NA
chr1	33814037	33814038	rs234943101	T	45	C	43	0.976	FALSE	FALSE	NA	NA	FALSE
chr1	33814120	33814121	rs235482508	T	18	C	17	1	FALSE	NA	NA	NA	FALSE
chr1	33814503	33814504	rs250636532	C	122	T	136	0.888	FALSE	FALSE	FALSE	FALSE	FALSE
chr1	33814603	33814604	rs223048216	C	75	T	108	0.626	FALSE	FALSE	NA	NA	FALSE
chr1	33814615	33814616	rs240981399	C	207	T	181	0.857	FALSE	FALSE	NA	FALSE	FALSE
chr1	33873689	33873690	rs255968491	C	20	A	10	0.446	FALSE	NA	NA	NA	FALSE
chr1	33876613	33876614	rs252404554	G	14	C	21	0.662	FALSE	NA	NA	NA	FALSE
chr1	33883723	33883724	rs39116942	A	29	G	67	0.279	FALSE	FALSE	NA	NA	NA
chr1	33893000	33893001	rs259173716	A	75	G	128	0.471	FALSE	FALSE	FALSE	FALSE	FALSE
chr1	33893004	33893005	rs219638809	A	62	C	66	0.949	FALSE	FALSE	FALSE	NA	FALSE
chr1	33898553	33898554	rs37527030	T	18	C	16	0.941	FALSE	NA	NA	NA	FALSE
chr1	33900305	33900306	rs36712515	G	21	T	16	0.782	FALSE	NA	NA	NA	FALSE
chr1	33900420	33900421	rs36777374	G	19	C	16	0.885	FALSE	NA	NA	NA	FALSE
chr1	33903851	33903852	rs36349231	T	22	C	29	0.758	FALSE	NA	NA	NA	FALSE
chr1	33903893	33903894	rs37655936	G	35	T	36	1	FALSE	NA	NA	NA	FALSE
chr1	33907906	33907907	rs249058525	G	21	A	12	0.536	FALSE	NA	NA	NA	FALSE
chr1	33939936	33939937	rs38359250	A	139	G	106	0.716	FALSE	NA	NA	FALSE	NA
chr1	33939982	33939983	rs39042661	T	64	C	77	0.815	FALSE	NA	NA	FALSE	NA
chr1	33940063	33940064	rs36681707	C	24	T	38	0.575	FALSE	NA	NA	FALSE	NA
chr1	33940083	33940084	rs36428850	C	66	T	35	0.41	FALSE	NA	NA	FALSE	NA
chr1	33940110	33940111	rs36908267	C	44	T	14	0.161	FALSE	NA	NA	FALSE	NA
chr1	33945138	33945139	rs37336168	A	39	G	99	0.219	FALSE	NA	NA	FALSE	FALSE
chr1	33945169	33945170	rs51752563	G	21	A	12	0.536	FALSE	NA	NA	FALSE	NA
chr1	33948068	33948069	rs36695580	T	21	G	53	0.242	FALSE	NA	NA	NA	FALSE
chr1	33964820	33964821	rs37984495	T	97	A	66	0.609	FALSE	NA	FALSE	FALSE	FALSE
chr1	33966486	33966487	rs36917182	G	13	A	17	0.803	FALSE	NA	FALSE	NA	NA
chr1	33966506	33966507	rs37829785	G	156	A	192	0.778	FALSE	FALSE	FALSE	FALSE	FALSE
chr1	34011109	34011110	rs215025925	G	130	A	194	0.584	FALSE	FALSE	FALSE	FALSE	FALSE
chr1	34011134	34011135	rs236577792	G	159	A	181	0.863	FALSE	FALSE	FALSE	FALSE	FALSE
chr1	34011228	34011229	rs256612412	T	60	G	108	0.432	FALSE	NA	NA	NA	FALSE
chr1	34011495	34011496	rs223438348	T	164	C	214	0.716	FALSE	FALSE	FALSE	FALSE	FALSE
chr1	34041573	34041574	rs231405900	T	3	C	27	0.026	FALSE	NA	NA	NA	TRUE
chr1	34043979	34043980	rs228494307	G	22	A	17	0.792	FALSE	NA	NA	NA	FALSE
chr1	34043982	34043983	rs259898249	G	28	A	23	0.837	FALSE	NA	NA	NA	FALSE
chr1	34047478	34047479	rs38069470	A	12	G	18	0.676	FALSE	NA	NA	NA	FALSE
chr1	34051557	34051558	rs6353145	T	15	C	15	1	FALSE	NA	NA	NA	FALSE
chr1	34060541	34060542	rs37711200	C	76	A	185	0.229	FALSE	NA	FALSE	FALSE	FALSE
chr1	34060843	34060844	rs261403670	T	18	C	44	0.267	FALSE	NA	FALSE	NA	FALSE
chr1	34077138	34077139	rs232968381	G	5	T	29	0.0555	FALSE	NA	NA	NA	FALSE
chr1	34077140	34077141	rs252106724	A	7	G	27	0.129	FALSE	NA	NA	NA	FALSE
chr1	34089028	34089029	rs243167537	A	22	C	30	0.723	FALSE	NA	FALSE	NA	NA
chr1	34089099	34089100	rs262356689	T	35	C	37	0.97	FALSE	NA	FALSE	NA	NA
chr1	34089100	34089101	rs220233421	G	37	A	36	1	FALSE	NA	FALSE	NA	NA
chr1	34090751	34090752	rs253649977	C	11	G	21	0.473	FALSE	NA	FALSE	NA	NA
chr1	34090954	34090955	rs262450398	C	20	T	17	0.89	FALSE	NA	FALSE	NA	NA
chr1	34103912	34103913	rs212346793	T	34	G	92	0.192	FALSE	TRUE	NA	FALSE	NA
chr1	34103975	34103976	rs227577933	C	9	A	32	0.14	FALSE	NA	NA	FALSE	NA
chr1	34103976	34103977	rs254133803	T	8	G	32	0.11	FALSE	NA	NA	FALSE	NA
chr1	34105103	34105104	rs221893242	T	17	C	14	0.872	FALSE	NA	NA	FALSE	NA
chr1	34109958	34109959	rs37629302	A	7	G	29	0.108	FALSE	NA	NA	NA	FALSE
chr1	34110039	34110040	rs36778959	T	10	C	31	0.185	FALSE	NA	NA	NA	FALSE
chr1	34116638	34116639	rs50858145	C	28	T	2	0.0117	FALSE	NA	NA	FALSE	NA
chr1	34116706	34116707	rs238265000	T	12	C	73	0.0278	FALSE	NA	NA	FALSE	NA
chr1	34116708	34116709	rs48546176	G	13	C	67	0.0441	FALSE	NA	NA	FALSE	NA
chr1	34118669	34118670	rs31678060	A	59	G	20	0.171	FALSE	NA	FALSE	NA	NA
chr1	34120823	34120824	rs32750694	A	141	G	191	0.679	FALSE	NA	FALSE	FALSE	FALSE
chr1	34120865	34120866	rs37079048	G	17	A	19	0.944	FALSE	NA	FALSE	NA	NA
chr1	34121506	34121507	rs30846985	A	132	G	116	0.866	FALSE	NA	FALSE	FALSE	FALSE
chr1	34121608	34121609	rs30795115	G	28	C	21	0.749	FALSE	NA	NA	FALSE	NA
chr1	34121789	34121790	rs31422161	A	42	G	40	0.974	FALSE	NA	FALSE	FALSE	NA
chr1	34121855	34121856	rs32647802	G	21	A	21	1	FALSE	NA	NA	FALSE	NA
chr1	34122453	34122454	rs32324016	G	33	A	35	0.969	FALSE	NA	FALSE	FALSE	NA
chr1	34123013	34123014	rs36674262	C	13	T	41	0.163	FALSE	NA	NA	FALSE	NA
chr1	34123123	34123124	rs37046240	T	49	C	141	0.159	FALSE	NA	NA	FALSE	FALSE
chr1	34123146	34123147	rs36620559	A	57	G	160	0.167	FALSE	NA	FALSE	FALSE	FALSE
chr1	34123202	34123203	rs36689903	T	158	C	408	0.193	FALSE	NA	FALSE	FALSE	FALSE
chr1	34123305	34123306	rs38900703	T	36	C	54	0.607	FALSE	NA	FALSE	FALSE	NA
chr1	34123496	34123497	rs37365340	G	70	A	98	0.656	FALSE	NA	FALSE	FALSE	NA
chr1	34123528	34123529	rs37640921	G	224	A	313	0.644	FALSE	NA	FALSE	FALSE	FALSE
chr1	34123614	34123615	rs36324893	G	114	C	99	0.855	FALSE	NA	FALSE	FALSE	NA
chr1	34123621	34123622	rs36543268	T	152	G	158	0.964	FALSE	NA	FALSE	FALSE	FALSE
chr1	34123984	34123985	rs36554996	A	16	G	39	0.275	FALSE	NA	NA	NA	FALSE
chr1	34124079	34124080	rs36490879	C	15	T	19	0.823	FALSE	NA	FALSE	NA	NA
chr1	34124108	34124109	rs39393139	A	37	G	32	0.877	FALSE	NA	FALSE	NA	NA
chr1	34124455	34124456	rs46271626	A	34	G	67	0.378	FALSE	NA	FALSE	NA	NA
chr1	34124496	34124497	rs36307979	T	39	C	96	0.235	FALSE	NA	FALSE	NA	NA
chr1	34127947	34127948	rs6253528	T	10	C	49	0.0574	FALSE	NA	NA	NA	FALSE
chr1	34128337	34128338	rs37253624	T	12	G	60	0.0498	FALSE	NA	NA	NA	FALSE
chr1	34130986	34130987	rs37186284	C	25	T	44	0.48	FALSE	FALSE	NA	NA	NA
chr1	34131036	34131037	rs37000485	C	39	T	60	0.58	FALSE	FALSE	FALSE	NA	NA
chr1	34131057	34131058	rs3681732	A	44	G	30	0.636	FALSE	NA	FALSE	NA	NA
chr1	34131075	34131076	rs38013922	A	43	C	44	1	FALSE	FALSE	FALSE	NA	NA
chr1	34139419	34139420	rs264764203	C	14	T	17	0.872	FALSE	NA	FALSE	NA	NA
chr1	34139958	34139959	rs31776988	T	17	C	29	0.53	FALSE	NA	FALSE	NA	NA
chr1	34140286	34140287	rs243288941	C	615	A	402	0.553	FALSE	NA	FALSE	NA	FALSE
chr1	34140367	34140368	rs36902802	C	79	G	63	0.771	FALSE	NA	FALSE	NA	FALSE
chr1	34143659	34143660	rs49130250	A	38	G	28	0.716	FALSE	NA	FALSE	NA	FALSE
chr1	34150799	34150800	rs31474744	C	18	T	13	0.746	FALSE	NA	FALSE	NA	NA
chr1	34164832	34164833	rs258007428	C	71	G	40	0.454	FALSE	FALSE	NA	FALSE	NA
chr1	34164843	34164844	rs220347293	C	29	T	19	0.623	FALSE	FALSE	NA	NA	NA
chr1	34164857	34164858	rs36542750	C	678	T	590	0.847	FALSE	FALSE	FALSE	FALSE	FALSE
chr1	34164890	34164891	rs36893435	C	276	T	247	0.881	FALSE	FALSE	FALSE	FALSE	FALSE
chr1	34167589	34167590	rs32797581	A	60	C	166	0.172	FALSE	NA	NA	FALSE	NA
chr1	34167595	34167596	rs30507290	C	82	G	206	0.212	FALSE	NA	NA	FALSE	NA
chr1	34174713	34174714	rs37854485	A	51	G	18	0.192	FALSE	NA	FALSE	NA	NA
chr1	34190124	34190125	rs37142611	T	51	A	82	0.531	FALSE	NA	FALSE	FALSE	FALSE
chr1	34213907	34213908	rs37133494	T	2	C	31	0.00847	FALSE	NA	NA	FALSE	NA
chr1	34218486	34218487	rs239870157	G	89	C	127	0.632	FALSE	FALSE	FALSE	FALSE	NA
chr1	34218499	34218500	rs256232185	A	71	C	102	0.63	FALSE	FALSE	FALSE	NA	NA
chr1	34218555	34218556	rs37227592	T	140	A	160	0.86	FALSE	FALSE	FALSE	FALSE	FALSE
chr1	34218960	34218961	rs37274922	C	20	G	35	0.497	FALSE	NA	NA	NA	FALSE
chr1	34218991	34218992	rs36841782	G	58	A	17	0.124	FALSE	NA	NA	NA	FALSE
chr1	34224033	34224034	rs37175406	T	8	C	22	0.261	FALSE	NA	NA	NA	FALSE
chr1	34225807	34225808	rs32149258	A	44	G	3	0.00548	FALSE	NA	NA	FALSE	NA
chr1	34227895	34227896	rs37850194	T	33	A	5	0.0385	FALSE	NA	NA	NA	FALSE
chr1	34229927	34229928	rs228073538	C	19	T	19	1	FALSE	NA	NA	NA	FALSE
chr1	34231201	34231202	rs6231493	G	34	A	28	0.831	FALSE	NA	FALSE	NA	NA
chr1	34236811	34236812	rs47700110	G	24	A	13	0.484	FALSE	NA	NA	FALSE	NA
chr1	34236923	34236924	rs31670925	T	14	G	19	0.759	FALSE	NA	NA	FALSE	NA
chr1	34237278	34237279	rs262842478	C	24	T	17	0.705	FALSE	NA	NA	FALSE	NA
chr1	34237293	34237294	rs220343918	C	24	A	21	0.908	FALSE	NA	NA	FALSE	NA
chr1	34237332	34237333	rs32592585	T	36	G	32	0.906	FALSE	NA	FALSE	FALSE	NA
chr1	34237618	34237619	rs255087973	A	19	G	18	1	FALSE	NA	NA	FALSE	NA
chr1	34237889	34237890	rs235506797	C	62	T	82	0.716	FALSE	NA	NA	FALSE	NA
chr1	34238012	34238013	rs251605479	T	18	C	39	0.341	FALSE	NA	NA	FALSE	NA
chr1	34238018	34238019	rs225665865	A	18	C	38	0.359	FALSE	NA	NA	FALSE	NA
chr1	34238454	34238455	rs6247435	A	252	G	268	0.936	FALSE	NA	FALSE	FALSE	NA
chr1	34238499	34238500	rs240602946	T	11	C	22	0.436	FALSE	NA	NA	FALSE	NA
chr1	34240136	34240137	rs248260722	T	20	C	38	0.43	FALSE	NA	NA	FALSE	NA
chr1	34240163	34240164	rs217716133	G	15	T	25	0.559	FALSE	NA	NA	FALSE	NA
chr1	34244896	34244897	rs237966840	C	9	A	29	0.176	FALSE	NA	FALSE	NA	NA
chr1	34244950	34244951	rs262862888	A	41	T	69	0.498	FALSE	NA	FALSE	NA	NA
chr1	34246441	34246442	rs36371265	T	32	C	34	0.968	FALSE	NA	FALSE	NA	NA
chr1	34246558	34246559	rs263159328	G	27	A	22	0.831	FALSE	NA	FALSE	NA	NA
chr1	34246571	34246572	rs219253241	C	0	T	51	0.00012	TRUE	NA	NA	TRUE	NA
chr1	34252411	34252412	rs211974875	G	8	C	47	0.0384	FALSE	NA	NA	FALSE	NA
chr1	34252415	34252416	rs237126720	C	7	G	51	0.0219	FALSE	NA	NA	FALSE	NA
chr1	34254091	34254092	rs46266264	G	17	A	28	0.56	FALSE	NA	NA	NA	FALSE
chr1	34261175	34261176	rs31797585	G	22	A	10	0.376	FALSE	NA	NA	NA	FALSE
chr1	34261248	34261249	rs236475414	A	62	G	36	0.482	FALSE	NA	NA	NA	FALSE
chr1	34261267	34261268	rs31493744	C	73	T	85	0.848	FALSE	NA	NA	NA	FALSE
chr1	34268620	34268621	rs37133000	A	167	G	141	0.821	FALSE	NA	FALSE	NA	FALSE
chr1	34268698	34268699	rs37076847	G	21	A	11	0.473	FALSE	NA	NA	NA	FALSE
chr1	34288988	34288989	rs37763967	C	82	A	69	0.827	FALSE	NA	FALSE	NA	FALSE
chr1	34289150	34289151	rs246845096	T	27	C	29	0.962	FALSE	NA	NA	NA	FALSE
chr1	34294372	34294373	rs6181520	A	6	G	31	0.0666	FALSE	NA	NA	FALSE	NA
chr1	34295466	34295467	rs38870715	A	38	G	62	0.527	FALSE	NA	NA	FALSE	NA
chr1	34298761	34298762	rs31865095	A	66	G	63	0.966	FALSE	NA	NA	FALSE	FALSE
chr1	34298871	34298872	rs259729738	G	14	A	19	0.759	FALSE	NA	NA	NA	FALSE
chr1	34300145	34300146	rs245456193	G	15	A	22	0.678	FALSE	NA	NA	NA	FALSE
chr1	34306592	34306593	rs31770578	T	50	C	5	0.0107	FALSE	NA	NA	FALSE	NA
chr1	34306845	34306846	rs582215568	G	33	A	0	0.000604	TRUE	NA	NA	FALSE	NA
chr1	34315583	34315584	rs32107917	A	48	G	60	0.781	FALSE	NA	NA	NA	FALSE
chr1	34388122	34388123	rs256042770	C	101	T	103	0.989	FALSE	NA	NA	FALSE	NA
chr1	34388128	34388129	rs224951824	G	115	T	80	0.627	FALSE	NA	NA	FALSE	NA
chr1	34389273	34389274	rs255028724	G	33	A	5	0.0385	FALSE	NA	NA	NA	FALSE
chr1	34389426	34389427	rs38792895	T	19	C	31	0.561	FALSE	NA	NA	NA	FALSE
chr1	34389556	34389557	rs38445260	A	147	G	201	0.669	FALSE	NA	FALSE	NA	FALSE
chr1	34389610	34389611	rs225783490	T	17	A	32	0.448	FALSE	NA	NA	NA	FALSE
chr1	34399829	34399830	rs37780756	G	237	A	39	0.0194	FALSE	NA	FALSE	FALSE	NA
chr1	34399881	34399882	rs36313121	A	72	G	32	0.291	FALSE	NA	NA	FALSE	NA
chr1	34409824	34409825	rs6411818	T	16	C	27	0.543	FALSE	NA	NA	NA	FALSE
chr1	34410011	34410012	rs6413022	G	71	C	113	0.533	FALSE	NA	NA	FALSE	FALSE
chr1	34410035	34410036	rs242645132	G	33	A	33	1	FALSE	NA	NA	FALSE	FALSE
chr1	34410038	34410039	rs252725933	G	33	A	73	0.301	FALSE	TRUE	NA	FALSE	FALSE
chr1	34410095	34410096	rs6152178	T	27	C	45	0.523	FALSE	FALSE	NA	FALSE	NA
chr1	34412683	34412684	rs243613578	T	72	G	31	0.273	FALSE	NA	NA	FALSE	NA
chr1	34412686	34412687	rs212986252	A	72	G	34	0.328	FALSE	NA	NA	FALSE	NA
chr1	34432902	34432903	rs36644168	A	18	G	16	0.941	FALSE	NA	NA	NA	FALSE
chr1	34433031	34433032	rs36881762	T	37	G	35	0.97	FALSE	FALSE	NA	NA	FALSE
chr1	34433364	34433365	rs228367899	A	103	G	99	0.967	FALSE	FALSE	NA	FALSE	FALSE
chr1	34433895	34433896	rs3666354	G	24	A	17	0.705	FALSE	FALSE	NA	NA	NA
chr1	34433919	34433920	rs36594097	T	16	C	30	0.455	FALSE	FALSE	NA	NA	NA
chr1	34433975	34433976	rs3666936	A	20	G	33	0.548	FALSE	FALSE	NA	NA	NA
chr1	34433981	34433982	rs3666953	T	29	C	32	0.931	FALSE	FALSE	NA	NA	NA
chr1	34434066	34434067	rs3667091	A	18	T	17	1	FALSE	FALSE	NA	NA	NA
chr1	34434534	34434535	rs236272704	C	44	T	32	0.697	FALSE	FALSE	NA	FALSE	NA
chr1	34434688	34434689	rs229816759	C	132	A	150	0.867	FALSE	FALSE	NA	FALSE	NA
chr1	34434897	34434898	rs38322426	T	638	C	515	0.765	FALSE	FALSE	FALSE	FALSE	FALSE
chr1	34434920	34434921	rs259355831	C	826	T	746	0.887	FALSE	FALSE	FALSE	FALSE	FALSE
chr1	34434932	34434933	rs229473090	G	166	A	153	0.916	FALSE	FALSE	NA	FALSE	FALSE
chr1	34435013	34435014	rs257527796	C	46	T	53	0.869	FALSE	FALSE	NA	NA	FALSE
chr1	34435167	34435168	rs36708521	A	86	G	95	0.903	FALSE	FALSE	NA	NA	FALSE
chr1	34439358	34439359	rs37295634	A	294	T	255	0.846	FALSE	NA	FALSE	FALSE	FALSE
chr1	34439364	34439365	rs246608313	G	112	A	109	0.98	FALSE	FALSE	NA	NA	NA
chr1	34439407	34439408	rs36542230	C	268	A	214	0.757	FALSE	FALSE	FALSE	FALSE	FALSE
chr1	34439438	34439439	rs220087816	A	165	G	226	0.666	FALSE	FALSE	NA	NA	FALSE
chr1	34439451	34439452	rs238383453	A	228	G	310	0.671	FALSE	FALSE	FALSE	FALSE	FALSE
chr1	34439477	34439478	rs224221810	G	287	A	126	0.259	FALSE	FALSE	FALSE	FALSE	FALSE
chr1	34439488	34439489	rs240685167	C	260	T	84	0.127	FALSE	FALSE	FALSE	FALSE	FALSE
chr1	34439495	34439496	rs37402901	T	1569	C	939	0.472	FALSE	FALSE	FALSE	FALSE	FALSE
chr1	34439746	34439747	rs230013554	G	170	A	199	0.832	FALSE	FALSE	NA	NA	FALSE
chr1	34439775	34439776	rs248163723	T	1397	G	1487	0.931	FALSE	FALSE	FALSE	FALSE	FALSE
chr1	34439782	34439783	rs218606006	G	409	C	369	0.888	FALSE	FALSE	FALSE	FALSE	FALSE
chr1	34439806	34439807	rs247401312	A	1042	C	1153	0.888	FALSE	FALSE	FALSE	FALSE	FALSE
chr1	34440087	34440088	rs13466791	C	107	T	65	0.505	FALSE	FALSE	FALSE	FALSE	FALSE
chr1	34464455	34464456	rs254749548	C	36	T	36	1	FALSE	FALSE	NA	NA	NA
chr1	34464688	34464689	rs247190492	T	19	C	12	0.626	FALSE	FALSE	NA	NA	NA
chr1	34464790	34464791	rs226412811	G	90	A	73	0.786	FALSE	FALSE	NA	NA	FALSE
chr1	34472600	34472601	rs215232017	A	25	G	31	0.814	FALSE	FALSE	NA	NA	NA
chr1	34472950	34472951	rs252110344	C	47	T	42	0.903	FALSE	FALSE	NA	NA	FALSE
chr1	34472989	34472990	rs236135986	G	19	A	17	0.944	FALSE	FALSE	NA	NA	NA
chr1	34473032	34473033	rs226003267	T	30	A	24	0.807	FALSE	FALSE	NA	NA	NA
chr1	34473167	34473168	rs257004370	G	22	A	22	1	FALSE	FALSE	NA	NA	NA
chr1	34479154	34479155	rs255688594	G	89	A	83	0.936	FALSE	FALSE	NA	NA	FALSE
chr1	34479186	34479187	rs262952748	C	155	T	126	0.781	FALSE	FALSE	NA	NA	FALSE
chr1	34480980	34480981	rs229170517	G	59	A	47	0.777	FALSE	FALSE	NA	NA	NA
chr1	34480988	34480989	rs38850085	T	92	C	63	0.616	FALSE	FALSE	NA	NA	FALSE
chr1	34483244	34483245	rs239657017	A	29	T	1	0.00409	FALSE	TRUE	NA	NA	NA
chr1	34485493	34485494	rs36827501	A	15	G	25	0.559	FALSE	NA	NA	FALSE	NA
chr1	34485742	34485743	rs30611362	A	18	G	12	0.676	FALSE	FALSE	NA	NA	NA
chr1	34485995	34485996	rs30748838	T	28	C	2	0.0117	FALSE	TRUE	NA	NA	NA
chr1	34486016	34486017	rs585947119	A	32	G	0	0.000674	TRUE	TRUE	NA	NA	NA
chr1	34510714	34510715	rs263161042	A	40	G	22	0.46	FALSE	FALSE	NA	NA	NA
chr1	34510732	34510733	rs579813634	A	63	T	19	0.13	FALSE	FALSE	NA	NA	NA
chr1	34511209	34511210	rs230546669	T	15	G	21	0.723	FALSE	FALSE	NA	NA	NA
chr1	34537058	34537059	rs32015067	T	26	C	67	0.223	FALSE	NA	NA	NA	FALSE
chr1	34579615	34579616	rs32196644	C	29	G	24	0.843	FALSE	NA	NA	NA	FALSE
chr1	34579656	34579657	rs48463845	A	16	C	23	0.692	FALSE	NA	FALSE	NA	NA
chr1	34642680	34642681	rs37002842	A	85	G	104	0.792	FALSE	FALSE	FALSE	FALSE	FALSE
chr1	34678009	34678010	rs218596080	T	16	C	18	0.941	FALSE	NA	FALSE	NA	NA
chr1	34678066	34678067	rs227731236	C	27	T	24	0.918	FALSE	NA	NA	NA	FALSE
chr1	34678180	34678181	rs265149390	C	23	T	33	0.67	FALSE	NA	NA	NA	FALSE
chr1	34738499	34738500	rs242661310	A	69	T	76	0.909	FALSE	FALSE	FALSE	NA	FALSE
chr1	34738506	34738507	rs46109971	C	147	T	119	0.777	FALSE	FALSE	FALSE	FALSE	NA
chr1	34738548	34738549	rs233570716	C	55	T	35	0.564	FALSE	NA	FALSE	NA	FALSE
chr1	34738565	34738566	rs37759708	C	538	T	425	0.743	FALSE	FALSE	FALSE	FALSE	FALSE
chr1	34738607	34738608	rs244446650	C	94	T	85	0.902	FALSE	FALSE	FALSE	FALSE	FALSE
chr1	34801733	34801734	rs215711149	C	35	G	50	0.655	FALSE	FALSE	NA	NA	FALSE
chr1	34802085	34802086	rs221380955	T	15	G	20	0.772	FALSE	FALSE	NA	NA	NA
chr1	34802369	34802370	rs48143737	G	42	C	53	0.775	FALSE	FALSE	NA	NA	FALSE
chr1	34812611	34812612	rs251031458	A	13	G	18	0.746	FALSE	NA	FALSE	NA	NA
chr1	34816038	34816039	rs36484076	G	147	A	9	0.00113	TRUE	NA	NA	NA	TRUE
chr1	34816084	34816085	rs213712127	A	14	G	16	0.934	FALSE	NA	NA	NA	FALSE
chr1	34816087	34816088	rs231176022	C	68	G	7	0.00868	FALSE	NA	NA	NA	TRUE
chr1	34819410	34819411	rs214844135	G	21	A	16	0.782	FALSE	NA	NA	NA	FALSE
chr1	34819412	34819413	rs32378605	C	75	T	23	0.13	FALSE	NA	NA	NA	FALSE
chr1	34819427	34819428	rs250266117	C	32	T	22	0.66	FALSE	NA	NA	NA	FALSE
chr1	34825549	34825550	rs31675937	G	12	C	32	0.244	FALSE	NA	NA	FALSE	NA
chr1	34825583	34825584	rs230900072	T	28	C	13	0.368	FALSE	NA	NA	FALSE	NA
chr1	34825639	34825640	rs245794431	A	21	G	13	0.6	FALSE	NA	NA	FALSE	NA
chr1	34828084	34828085	rs240300911	G	28	A	19	0.656	FALSE	FALSE	NA	NA	NA
chr1	34828202	34828203	rs36281639	G	20	A	93	0.0513	FALSE	FALSE	NA	NA	NA
chr1	34828245	34828246	rs37678178	T	49	G	105	0.31	FALSE	FALSE	FALSE	NA	NA
chr1	34828386	34828387	rs32331728	A	13	C	19	0.693	FALSE	FALSE	NA	NA	NA
chr1	34834445	34834446	rs32575835	T	18	C	22	0.847	FALSE	FALSE	NA	NA	NA
chr1	34835903	34835904	rs215936790	C	7	T	179	0.000258	TRUE	TRUE	NA	NA	NA
chr1	34835914	34835915	rs234627995	A	8	T	197	0.000264	TRUE	TRUE	NA	NA	NA
chr1	34839361	34839362	rs214563423	A	63	G	48	0.73	FALSE	FALSE	NA	NA	FALSE
chr1	34839434	34839435	rs240670184	C	20	T	25	0.818	FALSE	FALSE	NA	NA	NA
chr1	34842514	34842515	rs247446665	C	31	G	40	0.763	FALSE	FALSE	NA	NA	FALSE
chr1	34842546	34842547	rs265935960	G	82	A	67	0.796	FALSE	FALSE	NA	FALSE	FALSE
chr1	34843150	34843151	rs256549440	C	44	G	34	0.756	FALSE	FALSE	NA	NA	NA
chr1	34843490	34843491	rs213407073	C	46	A	68	0.613	FALSE	FALSE	NA	NA	FALSE
chr1	34843494	34843495	rs236771750	C	60	T	67	0.897	FALSE	FALSE	NA	NA	FALSE
chr1	34849526	34849527	rs48416405	G	19	T	15	0.823	FALSE	FALSE	NA	NA	NA
chr1	34849919	34849920	rs232737590	G	17	C	28	0.56	FALSE	NA	NA	FALSE	NA
chr1	34849960	34849961	rs251858096	G	370	T	322	0.849	FALSE	FALSE	FALSE	FALSE	FALSE
chr1	34850748	34850749	rs218877448	T	23	C	24	1	FALSE	NA	NA	NA	FALSE
chr1	34851726	34851727	rs212797206	C	48	T	73	0.584	FALSE	NA	FALSE	NA	FALSE
chr1	34851757	34851758	rs235529989	A	10	G	20	0.446	FALSE	NA	NA	NA	FALSE
chr1	34852291	34852292	rs259633147	A	25	C	6	0.116	FALSE	NA	FALSE	NA	NA
chr1	34852315	34852316	rs244410726	C	44	T	13	0.137	FALSE	NA	FALSE	NA	NA
chr1	34852326	34852327	rs264725387	T	22	A	13	0.558	FALSE	NA	FALSE	NA	NA
chr1	34855558	34855559	rs580180666	C	48	T	2	0.00191	TRUE	NA	TRUE	NA	NA
chr1	34858981	34858982	rs259669429	C	24	A	12	0.428	FALSE	NA	FALSE	NA	NA
chr1	34863045	34863046	rs38283883	G	24	A	47	0.397	FALSE	NA	FALSE	NA	NA
chr1	34863117	34863118	rs245236372	C	16	T	33	0.383	FALSE	NA	FALSE	NA	NA
chr1	34863138	34863139	rs258612081	C	16	T	21	0.782	FALSE	NA	FALSE	NA	NA
chr1	34864412	34864413	rs248363044	C	21	T	14	0.662	FALSE	NA	NA	NA	FALSE
chr1	34867402	34867403	rs226922087	C	186	T	202	0.914	FALSE	FALSE	FALSE	FALSE	FALSE
chr1	34867438	34867439	rs32622478	T	657	C	917	0.641	FALSE	FALSE	FALSE	FALSE	FALSE
chr1	34884059	34884060	rs228348364	A	6	C	118	0.000818	TRUE	NA	TRUE	NA	NA
chr1	34884080	34884081	rs248498024	C	2	T	38	0.0043	FALSE	NA	TRUE	NA	NA
chr1	34884122	34884123	rs215331938	C	4	T	38	0.0158	FALSE	NA	TRUE	NA	NA
chr1	34897052	34897053	rs49577747	T	28	C	30	0.964	FALSE	NA	NA	FALSE	NA
chr1	34897123	34897124	rs51333403	C	957	T	963	0.994	FALSE	FALSE	FALSE	FALSE	FALSE
chr1	34966972	34966973	rs579211579	G	32	A	5	0.0421	FALSE	NA	NA	NA	FALSE
chr1	34983100	34983101	rs32143765	A	14	G	19	0.759	FALSE	NA	NA	FALSE	NA
chr1	34983111	34983112	rs31401843	C	15	T	21	0.723	FALSE	NA	NA	FALSE	NA
chr1	35017672	35017673	rs47913309	C	10	T	22	0.376	FALSE	NA	FALSE	NA	NA
chr1	35179455	35179456	rs36875508	G	11	C	35	0.168	FALSE	NA	NA	NA	FALSE
chr1	35216620	35216621	rs215975861	G	37	A	1	0.00177	TRUE	NA	NA	NA	TRUE
chr1	35216645	35216646	rs244937902	G	28	A	3	0.0233	FALSE	NA	NA	NA	TRUE
chr1	35265813	35265814	rs239698113	T	1	C	50	0.000599	TRUE	NA	NA	FALSE	NA
chr1	35332196	35332197	rs31528672	C	15	A	35	0.305	FALSE	NA	FALSE	NA	NA
chr1	35332228	35332229	rs37269271	T	58	A	24	0.26	FALSE	NA	FALSE	NA	NA
chr1	35348081	35348082	rs39489960	A	50	T	7	0.0233	FALSE	NA	TRUE	NA	NA
chr1	35348090	35348091	rs263639067	T	38	C	6	0.0375	FALSE	NA	TRUE	NA	NA
chr1	35348404	35348405	rs229243138	C	19	G	11	0.556	FALSE	NA	FALSE	NA	NA
chr1	35348504	35348505	rs233931171	A	15	T	16	1	FALSE	NA	FALSE	NA	NA
chr1	35348527	35348528	rs246680940	C	25	T	7	0.155	FALSE	NA	FALSE	NA	NA
chr1	35381051	35381052	rs216485004	C	41	T	29	0.673	FALSE	NA	NA	NA	FALSE
chr1	35385639	35385640	rs257113913	T	17	C	18	1	FALSE	NA	NA	NA	FALSE
chr1	35388329	35388330	rs243205247	A	34	G	34	1	FALSE	NA	FALSE	FALSE	NA
chr1	35393728	35393729	rs227320160	C	4	T	121	0.000262	TRUE	NA	NA	FALSE	NA
chr1	35464486	35464487	rs36755027	G	39	A	18	0.341	FALSE	NA	FALSE	NA	NA
chr1	35469338	35469339	rs36574761	T	41	G	47	0.878	FALSE	NA	FALSE	NA	FALSE
chr1	35522757	35522758	rs264273378	G	6	A	31	0.0666	FALSE	NA	FALSE	NA	NA
chr1	35522798	35522799	rs46571122	T	7	C	105	0.00191	TRUE	NA	TRUE	NA	NA
chr1	35523148	35523149	rs38397676	G	19	A	51	0.215	FALSE	NA	FALSE	NA	NA
chr1	35619672	35619673	rs224107683	T	119	C	180	0.572	FALSE	FALSE	NA	NA	FALSE
chr1	35619728	35619729	rs258145254	T	21	A	12	0.536	FALSE	FALSE	NA	NA	NA
chr1	35619755	35619756	rs244695821	G	21	A	9	0.347	FALSE	FALSE	NA	NA	NA
chr1	35656603	35656604	rs255219187	C	17	T	14	0.872	FALSE	FALSE	NA	NA	NA
chr1	35657053	35657054	rs218624553	C	21	A	21	1	FALSE	FALSE	NA	NA	NA
chr1	35657100	35657101	rs259698954	T	21	C	23	0.953	FALSE	FALSE	NA	NA	NA
chr1	35663102	35663103	rs253760881	A	1	G	168	5.31e-06	TRUE	TRUE	NA	NA	NA
chr1	35663169	35663170	rs218562088	C	73	A	299	0.0598	FALSE	TRUE	NA	TRUE	NA
chr1	35663170	35663171	rs236827224	A	77	G	298	0.0699	FALSE	TRUE	NA	TRUE	NA
chr1	35663228	35663229	rs265970644	G	134	T	358	0.179	FALSE	TRUE	NA	TRUE	NA
chr1	35666247	35666248	rs250074798	A	13	G	18	0.746	FALSE	NA	FALSE	NA	NA
chr1	35685800	35685801	rs262215161	T	69	A	212	0.131	FALSE	FALSE	NA	NA	NA
chr1	35685804	35685805	rs37453966	C	72	G	224	0.127	FALSE	FALSE	NA	NA	NA
chr1	35685863	35685864	rs228463905	T	46	C	240	0.0305	FALSE	FALSE	NA	NA	NA
chr1	35685874	35685875	rs248715433	G	61	A	223	0.0836	FALSE	FALSE	NA	NA	NA
chr1	35685911	35685912	rs231831210	A	38	G	173	0.0475	FALSE	FALSE	NA	NA	NA
chr1	35727480	35727481	rs240128361	A	28	C	11	0.275	FALSE	NA	FALSE	NA	NA
chr1	35752386	35752387	rs47770589	A	17	G	17	1	FALSE	NA	NA	FALSE	NA
chr1	35759859	35759860	rs254757583	G	28	C	36	0.771	FALSE	NA	NA	FALSE	NA
chr1	35764304	35764305	rs36522873	A	403	G	418	0.962	FALSE	NA	NA	FALSE	NA
chr1	35764336	35764337	rs38173030	G	148	A	186	0.756	FALSE	NA	NA	FALSE	NA
chr1	35766392	35766393	rs239707359	C	35	A	70	0.366	FALSE	NA	NA	FALSE	NA
chr1	35766444	35766445	rs36510580	A	238	G	83	0.154	FALSE	NA	NA	FALSE	NA
chr1	35778471	35778472	rs228097137	A	6	T	43	0.026	FALSE	NA	NA	FALSE	NA
chr1	35778506	35778507	rs245452855	G	20	A	38	0.43	FALSE	NA	NA	FALSE	NA
chr1	35783623	35783624	rs262395900	T	16	C	16	1	FALSE	NA	NA	FALSE	NA
chr1	35809193	35809194	rs48386792	A	43	G	13	0.145	FALSE	NA	FALSE	NA	NA
chr1	35809218	35809219	rs48600561	T	38	G	13	0.194	FALSE	NA	FALSE	NA	NA
chr1	35810775	35810776	rs36874726	C	102	T	7	0.00212	TRUE	TRUE	NA	NA	FALSE
chr1	35813937	35813938	rs36390915	T	26	A	29	0.924	FALSE	FALSE	NA	NA	NA
chr1	35823136	35823137	rs36947220	T	2	C	30	0.00942	FALSE	NA	NA	FALSE	NA
chr1	35836721	35836722	rs237299891	T	39	C	31	0.789	FALSE	NA	NA	FALSE	NA
chr1	35836805	35836806	rs248479828	A	32	C	45	0.674	FALSE	NA	NA	FALSE	NA
chr1	35837436	35837437	rs225082676	G	21	A	21	1	FALSE	NA	NA	FALSE	NA
chr1	35837652	35837653	rs222035707	C	22	T	11	0.436	FALSE	NA	NA	FALSE	NA
chr1	35849979	35849980	rs6366425	A	1	C	35	0.00215	TRUE	NA	NA	FALSE	NA
chr1	35850055	35850056	rs6366962	T	15	A	100	0.0189	FALSE	NA	NA	FALSE	FALSE
chr1	35850285	35850286	rs36529410	A	17	T	138	0.00941	FALSE	TRUE	NA	FALSE	TRUE
chr1	35858565	35858566	rs237813128	T	25	C	6	0.116	FALSE	NA	FALSE	NA	NA
chr1	35858631	35858632	rs32589718	T	47	C	37	0.772	FALSE	NA	FALSE	NA	NA
chr1	35858667	35858668	rs217760363	A	7	G	26	0.141	FALSE	FALSE	NA	NA	NA
chr1	35858760	35858761	rs32681117	C	48	T	27	0.468	FALSE	NA	FALSE	NA	NA
chr1	35858811	35858812	rs32552960	T	30	C	7	0.0992	FALSE	NA	FALSE	NA	NA
chr1	35860612	35860613	rs51114841	A	13	G	20	0.645	FALSE	FALSE	NA	NA	NA
chr1	35862353	35862354	rs36708824	T	20	C	28	0.703	FALSE	FALSE	NA	NA	NA
chr1	35862838	35862839	rs49517616	A	15	G	19	0.823	FALSE	NA	FALSE	NA	NA
chr1	35869704	35869705	rs36861298	T	28	C	154	0.0284	FALSE	TRUE	NA	FALSE	FALSE
chr1	35869765	35869766	rs36668848	G	53	A	196	0.0821	FALSE	TRUE	FALSE	FALSE	FALSE
chr1	35878667	35878668	rs251251907	C	12	T	44	0.115	FALSE	NA	NA	FALSE	NA
chr1	35880980	35880981	rs30517119	C	13	T	21	0.6	FALSE	NA	NA	FALSE	NA
chr1	35881086	35881087	rs37179729	T	459	A	27	0.000551	TRUE	NA	TRUE	FALSE	NA
chr1	35881112	35881113	rs219078501	C	60	T	3	0.00186	TRUE	NA	NA	FALSE	NA
chr1	35926357	35926358	rs38604620	C	242	T	236	0.977	FALSE	NA	NA	FALSE	NA
chr1	35926831	35926832	rs31226790	C	36	T	25	0.662	FALSE	NA	NA	FALSE	NA
chr1	35926915	35926916	rs32726395	G	22	C	39	0.481	FALSE	NA	NA	FALSE	NA
chr1	35926953	35926954	rs38561353	C	99	A	87	0.87	FALSE	NA	NA	FALSE	NA
chr1	35931179	35931180	rs31531181	A	32	G	45	0.674	FALSE	NA	FALSE	FALSE	NA
chr1	35931251	35931252	rs108679500	G	34	C	58	0.493	FALSE	NA	NA	FALSE	NA
chr1	35931254	35931255	rs249529710	G	23	A	41	0.473	FALSE	NA	NA	FALSE	NA
chr1	35935429	35935430	rs30525912	G	58	C	32	0.445	FALSE	NA	NA	NA	FALSE
chr1	35956344	35956345	rs218608761	G	5	T	33	0.0385	FALSE	NA	FALSE	NA	NA
chr1	35956347	35956348	rs243366076	C	10	T	41	0.0931	FALSE	NA	FALSE	NA	NA
chr1	35957913	35957914	rs36557008	A	26	G	10	0.271	FALSE	NA	FALSE	NA	NA
chr1	35960998	35960999	rs36470858	G	12	A	30	0.279	FALSE	NA	NA	FALSE	NA
chr1	35962156	35962157	rs39757263	T	13	C	33	0.265	FALSE	NA	NA	NA	FALSE
chr1	35962177	35962178	rs36630249	A	15	C	52	0.124	FALSE	NA	NA	NA	FALSE
chr1	35973455	35973456	rs37101444	C	12	T	43	0.122	FALSE	NA	NA	NA	FALSE
chr1	35973480	35973481	rs36797794	G	9	A	37	0.097	FALSE	NA	NA	NA	FALSE
chr1	36009205	36009206	rs31139244	T	33	C	22	0.63	FALSE	NA	FALSE	NA	NA
chr1	36009240	36009241	rs38317891	G	27	A	28	1	FALSE	NA	FALSE	NA	NA
chr1	36013601	36013602	rs31334515	T	15	C	15	1	FALSE	NA	FALSE	NA	NA
chr1	36013975	36013976	rs32049907	A	90	G	111	0.782	FALSE	NA	FALSE	NA	NA
chr1	36016757	36016758	rs217841022	G	38	C	94	0.233	FALSE	NA	FALSE	NA	NA
chr1	36017224	36017225	rs227966080	C	20	A	12	0.579	FALSE	NA	FALSE	NA	NA
chr1	36018768	36018769	rs32218746	T	159	C	162	0.986	FALSE	NA	FALSE	NA	NA
chr1	36018849	36018850	rs226846452	T	29	C	26	0.924	FALSE	NA	FALSE	NA	NA
chr1	36024103	36024104	rs40372222	G	46	A	5	0.014	FALSE	NA	TRUE	NA	NA
chr1	36024124	36024125	rs40198454	A	66	G	10	0.0237	FALSE	NA	TRUE	NA	NA
chr1	36030493	36030494	rs36351943	C	81	T	30	0.196	FALSE	NA	FALSE	FALSE	FALSE
chr1	36030515	36030516	rs36499395	C	217	T	106	0.328	FALSE	NA	FALSE	FALSE	FALSE
chr1	36039002	36039003	rs36248527	C	26	T	143	0.0289	FALSE	NA	NA	FALSE	FALSE
chr1	36052852	36052853	rs49484834	A	89	G	68	0.725	FALSE	FALSE	NA	NA	FALSE
chr1	36054709	36054710	rs46155474	T	10	C	29	0.215	FALSE	NA	NA	FALSE	NA
chr1	36060519	36060520	rs30764795	C	22	T	10	0.376	FALSE	NA	NA	NA	FALSE
chr1	36060568	36060569	rs226803892	G	18	A	20	0.946	FALSE	NA	NA	NA	FALSE
chr1	36064777	36064778	rs241515835	G	24	A	18	0.758	FALSE	NA	FALSE	NA	NA
chr1	36064818	36064819	rs214634302	G	23	T	22	1	FALSE	NA	FALSE	NA	NA
chr1	36065058	36065059	rs250185995	G	192	C	257	0.688	FALSE	FALSE	FALSE	FALSE	FALSE
chr1	36065630	36065631	rs228147131	C	96	T	88	0.916	FALSE	NA	FALSE	FALSE	FALSE
chr1	36065839	36065840	rs242737623	C	23	T	28	0.837	FALSE	NA	NA	FALSE	NA
chr1	36066148	36066149	rs31593631	G	30	A	37	0.811	FALSE	NA	NA	FALSE	NA
chr1	36066188	36066189	rs6315729	A	41	G	31	0.737	FALSE	NA	NA	FALSE	NA
chr1	36066303	36066304	rs6316232	T	574	G	460	0.758	FALSE	NA	FALSE	FALSE	NA
chr1	36066308	36066309	rs6316248	T	597	C	477	0.754	FALSE	NA	NA	FALSE	NA
chr1	36066502	36066503	rs250258020	G	120	A	141	0.831	FALSE	NA	NA	FALSE	NA
chr1	36066538	36066539	rs218486580	C	67	A	37	0.44	FALSE	NA	NA	FALSE	NA
chr1	36066762	36066763	rs256996310	T	24	C	19	0.81	FALSE	NA	NA	FALSE	NA
chr1	36067338	36067339	rs252512440	G	124	A	183	0.595	FALSE	NA	NA	FALSE	NA
chr1	36067461	36067462	rs235140322	G	62	A	91	0.612	FALSE	NA	NA	FALSE	NA
chr1	36067500	36067501	rs219096491	C	44	G	80	0.431	FALSE	NA	NA	FALSE	NA
chr1	36067853	36067854	rs219448061	G	66	A	88	0.706	FALSE	NA	NA	FALSE	NA
chr1	36068195	36068196	rs266025535	C	288	G	324	0.872	FALSE	FALSE	FALSE	FALSE	FALSE
chr1	36068197	36068198	rs227212419	T	920	G	1037	0.867	FALSE	FALSE	FALSE	FALSE	FALSE
chr1	36068276	36068277	rs258431712	C	550	T	540	0.981	FALSE	FALSE	NA	FALSE	FALSE
chr1	36068346	36068347	rs225578173	A	1441	G	1501	0.955	FALSE	FALSE	FALSE	FALSE	FALSE
chr1	36068947	36068948	rs228857564	C	18	T	19	1	FALSE	FALSE	NA	NA	NA
chr1	36069343	36069344	rs231664781	G	23	A	10	0.346	FALSE	NA	NA	FALSE	NA
chr1	36069407	36069408	rs247206812	G	44	C	26	0.511	FALSE	NA	NA	FALSE	NA
chr1	36069489	36069490	rs31971016	G	40	C	28	0.665	FALSE	NA	FALSE	FALSE	NA
chr1	36069547	36069548	rs260364225	C	21	T	21	1	FALSE	NA	NA	FALSE	NA
chr1	36069550	36069551	rs227239200	G	30	T	36	0.84	FALSE	FALSE	NA	NA	NA
chr1	36069551	36069552	rs245853459	T	31	A	39	0.789	FALSE	FALSE	NA	NA	NA
chr1	36069593	36069594	rs219617878	A	25	T	20	0.818	FALSE	NA	FALSE	NA	NA
chr1	36070300	36070301	rs219342572	G	12	A	19	0.626	FALSE	NA	NA	NA	FALSE
chr1	36071311	36071312	rs51658165	T	38	C	44	0.87	FALSE	FALSE	NA	FALSE	NA
chr1	36071402	36071403	rs47360960	C	51	T	59	0.862	FALSE	NA	NA	FALSE	NA
chr1	36071453	36071454	rs48896018	T	15	C	20	0.772	FALSE	NA	NA	FALSE	NA
chr1	36071704	36071705	rs48935842	T	35	C	41	0.86	FALSE	NA	NA	FALSE	NA
chr1	36072207	36072208	rs49167358	G	44	C	34	0.756	FALSE	NA	NA	FALSE	NA
chr1	36073038	36073039	rs245301931	C	199	T	75	0.187	FALSE	NA	FALSE	FALSE	NA
chr1	36073093	36073094	rs31989664	T	414	C	721	0.439	FALSE	NA	FALSE	FALSE	NA
chr1	36073487	36073488	rs32596952	T	116	A	149	0.736	FALSE	NA	FALSE	FALSE	NA
chr1	36073505	36073506	rs231394556	T	69	C	70	1	FALSE	NA	NA	FALSE	NA
chr1	36073779	36073780	rs36972832	A	218	T	409	0.384	FALSE	NA	FALSE	FALSE	NA
chr1	36073840	36073841	rs37268518	G	64	A	154	0.237	FALSE	NA	FALSE	FALSE	NA
chr1	36073937	36073938	rs36273583	G	34	A	33	1	FALSE	NA	NA	FALSE	NA
chr1	36073973	36073974	rs36552278	T	23	C	13	0.52	FALSE	NA	NA	FALSE	NA
chr1	36074532	36074533	rs226016642	G	21	A	10	0.409	FALSE	NA	NA	FALSE	NA
chr1	36074541	36074542	rs30595774	G	59	T	36	0.525	FALSE	NA	NA	FALSE	NA
chr1	36074659	36074660	rs239303142	A	24	G	25	1	FALSE	NA	FALSE	NA	NA
chr1	36075109	36075110	rs36531229	C	131	T	131	1	FALSE	NA	FALSE	FALSE	NA
chr1	36075137	36075138	rs32047253	T	296	C	532	0.415	FALSE	NA	FALSE	FALSE	NA
chr1	36075140	36075141	rs31989552	T	291	C	523	0.415	FALSE	NA	FALSE	FALSE	NA
chr1	36075344	36075345	rs31490934	T	278	G	293	0.945	FALSE	NA	FALSE	FALSE	NA
chr1	36075426	36075427	rs32534553	T	35	C	40	0.886	FALSE	NA	NA	FALSE	NA
chr1	36075435	36075436	rs31887873	C	24	G	35	0.652	FALSE	NA	NA	FALSE	NA
chr1	36075664	36075665	rs37999448	A	58	G	15	0.0933	FALSE	NA	NA	FALSE	NA
chr1	36075690	36075691	rs245455092	C	141	T	65	0.297	FALSE	NA	NA	FALSE	NA
chr1	36075750	36075751	rs31487022	T	70	C	73	0.969	FALSE	NA	NA	FALSE	NA
chr1	36075814	36075815	rs30503307	G	61	T	46	0.721	FALSE	NA	FALSE	FALSE	NA
[truncated: 355,304 more rows]
